# Supplementary material for: Whole blood microarray analysis of pigs showing extreme phenotypes after a porcine reproductive and respiratory syndrome virus infection
Source: BMC Genomics. 2015 Jul 10;16(1):516. doi: 10.1186/s12864-015-1741-8 (PMC4496889; doi:10.1186/s12864-015-1741-8)
Supplement: Additional file 1: Table S1. — List of DE genes (FDR ≤ 0.10) between 4dpi and 0dpi. The Oligo ID is a unique microarray probe name of the transcript. HGNC, extra annotation and HGNC extra annotation are different annotations. For all genes, the log2 fold change is shown, as well as the nominal p-value and q-value for that fold change. [file 12864_2015_1741_MOESM1_ESM.xlsx]

## Sheet: Sheet1
Suppl Table 1: List of DE genes (FDR ≤ 0.10) between 4dpi and 0dpi
Oligo ID	HGNC	extra annotation	HGNC extra annotation	log2FC	p-value	q-value
3229:434_CL2Contig1:r	P2RY2	Sus scrofa purinergic receptor P2Y, G-protein coupled, 2 (P2RY2), mRNA	P2RY2	1.86245	1.03516e-08	8.42723e-05
1735:2180_CL5Contig1:f	SULT1C2	PREDICTED: Sus scrofa sulfotransferase 1C1-like (LOC100623656), mRNA	LOC100623656	1.4213	8.46756e-09	8.42723e-05
5419:6277_CL3Contig1:f	MLLT6	-	-	2.49971	8.78266e-07	0.00476664
13665:2306_9018750:f	KCNS3	Sus scrofa potassium voltage-gated channel, delayed-rectifier, subfamily S, member 3 (KCNS3), mRNA	KCNS3	1.421	1.63872e-06	0.00552526
9387:3811_CL1Contig3:f	RPS8	PREDICTED: Sus scrofa ribosomal protein S8 (RPS8), mRNA	RPS8	-3.03787	1.69674e-06	0.00552526
19573:2454_CL12Contig1:r	ATP2A3	PREDICTED: Sus scrofa ATPase, Ca++ transporting, ubiquitous (ATP2A3), mRNA	ATP2A3	1.71965	3.24065e-06	0.00879404
10300:28459_CL3Contig1:f	IRF5	PREDICTED: Sus scrofa interferon regulatory factor 5 (IRF5), transcript variant X2, mRNA	IRF5	2.60452	5.15563e-06	0.0093271
1357:13337_CL2Contig1:f	GLT6D1	PREDICTED: Sus scrofa glycoprotein, alpha-galactosyltransferase 1 (GGTA1), transcript variant X5, mRNA	GGTA1	-1.91803	4.98663e-06	0.0093271
33291:8276_CL2Contig1:f	SMC6	PREDICTED: Sus scrofa structural maintenance of chromosomes 6 (SMC6), mRNA	SMC6	-2.56251	5.1476e-06	0.0093271
3151:32405_CL1Contig1:f	IL18BP	PREDICTED: Sus scrofa interleukin 18 binding protein (IL18BP), transcript variant X2, mRNA	IL18BP	2.03977	6.49926e-06	0.0105821
9063:4969_CL1Contig1:r	SLC15A3	PREDICTED: Sus scrofa solute carrier family 15 (oligopeptide transporter), member 3 (SLC15A3), mRNA	SLC15A3	2.03004	9.59133e-06	0.013021
31732:515_CL2Contig1:f	CLPTM1	PREDICTED: Sus scrofa cleft lip and palate associated transmembrane protein 1 (CLPTM1), mRNA	CLPTM1	1.67394	1.01468e-05	0.013021
799:45360_14655837:r	ZNF2	PREDICTED: Sus scrofa zinc finger protein 2-like (LOC100620429), mRNA	LOC100620429	1.50882	1.03964e-05	0.013021
13795:45360_CL1016Contig1:r	ZNF768	PREDICTED: Sus scrofa DNA-directed RNA polymerase II subunit RPB1-like (LOC102164735), mRNA	LOC102164735	1.42137	1.24744e-05	0.0145077
18133:7423_CL1Contig2:r	CEBPB	Sus scrofa CCAAT/enhancer binding protein (C/EBP), beta (CEBPB), mRNA	CEBPB	3.19579	1.80179e-05	0.0194805
4253:11358_CL1Contig1:r	PPP2R1A	Sus scrofa protein phosphatase 2, regulatory subunit A, alpha (PPP2R1A), mRNA	PPP2R1A	1.85698	2.03395e-05	0.0194805
34127:13377_CL1Contig1:r	PPM1G	PREDICTED: Sus scrofa protein phosphatase, Mg2+/Mn2+ dependent, 1G (PPM1G), transcript variant X3, mRNA	PPM1G	1.84394	1.93809e-05	0.0194805
20041:11142_CL1Contig1:r	ZYX	PREDICTED: Sus scrofa zyxin (ZYX), transcript variant X1, mRNA	ZYX	2.83746	2.73975e-05	0.0206392
7735:46273_CL1Contig1:f	TRAF7	PREDICTED: Sus scrofa E3 ubiquitin-protein ligase TRAF7-like (LOC100738291), mRNA	LOC100738291	2.6811	3.19237e-05	0.0206392
859:23066_CL1Contig1:r	RNF31	Sus scrofa interferon regulatory factor 9 (LOC780415), mRNA	LOC780415	2.14593	2.83563e-05	0.0206392
8047:844_CL1Contig1:r	POR	Sus scrofa P450 (cytochrome) oxidoreductase (POR), mRNA	POR	1.75755	3.1271e-05	0.0206392
9571:8604_CL1Contig1:r	FLAD1	PREDICTED: Sus scrofa flavin adenine dinucleotide synthetase 1 (FLAD1), transcript variant X1, mRNA	FLAD1	1.42614	3.0931e-05	0.0206392
7590:37927_CL1Contig1:f	TNFSF5IP1	PREDICTED: Sus scrofa proteasome (prosome, macropain) assembly chaperone 2 (PSMG2), mRNA	PSMG2	-1.44774	2.91017e-05	0.0206392
10085:15710_CL1Contig1:f	HIP2	PREDICTED: Sus scrofa UBC1 (LOC780416), transcript variant X1, mRNA	LOC780416	-1.46977	3.2195e-05	0.0206392
804:12248_34161419:f	DENND4A	-	-	-1.57537	2.63119e-05	0.0206392
14719:15081_CL1Contig1:f	KIAA1107	-	-	-1.63719	3.29577e-05	0.0206392
33416:1912_CL2Contig1:f	SPATS2	PREDICTED: Sus scrofa spermatogenesis associated, serine-rich 2 (SPATS2), mRNA	SPATS2	-1.37938	3.92459e-05	0.0236667
1290:2485_CL1Contig1:f	UBXD4	PREDICTED: Sus scrofa UBX domain protein 2A (UBXN2A), mRNA	UBXN2A	-1.2378	4.15053e-05	0.0241353
33193:45360_CL109Contig1:f	TAP	PREDICTED: Sus scrofa transporter 1, ATP-binding cassette, sub-family B (MDR/TAP) (TAP1), transcript variant X2, mRNA	TAP1	2.50165	5.15026e-05	0.0276135
4228:12157_CL1Contig2:r	KDELR1	PREDICTED: Sus scrofa KDEL (Lys-Asp-Glu-Leu) endoplasmic reticulum protein retention receptor 1 (KDELR1), transcript variant 1, mRNA	KDELR1	1.73649	5.18425e-05	0.0276135
9496:25312_CL1Contig1:f	CSF3R	PREDICTED: Sus scrofa colony stimulating factor 3 receptor (granulocyte) (CSF3R), mRNA	CSF3R	1.43759	5.25745e-05	0.0276135
12763:7258_CL1Contig1:r	EXOSC3	PREDICTED: Sus scrofa exosome component 3 (EXOSC3), mRNA	EXOSC3	-1.17383	6.45902e-05	0.0310139
11265:11318_CL1Contig1:r	KRR1	PREDICTED: Sus scrofa KRR1, small subunit (SSU) processome component, homolog (yeast) (KRR1), transcript variant 1, mRNA	KRR1	-1.39404	6.15358e-05	0.0310139
12100:32575_CL2Contig2:r	HNRPH1	PREDICTED: Sus scrofa heterogeneous nuclear ribonucleoprotein H1 (H) (HNRNPH1), transcript variant X3, mRNA	HNRNPH1	-1.5064	6.47631e-05	0.0310139
31909:3973_CL1Contig1:r	SERPING1	PREDICTED: Sus scrofa serpin peptidase inhibitor, clade G (C1 inhibitor), member 1 (SERPING1), transcript variant X1, mRNA	SERPING1	2.83255	6.7957e-05	0.0316136
18508:25605_18535477:f	REC8	PREDICTED: Sus scrofa REC8 meiotic recombination protein (REC8), transcript variant X2, mRNA	REC8	1.88245	7.07485e-05	0.031998
13077:4596_CL1Contig1:r	COQ3	PREDICTED: Sus scrofa hexaprenyldihydroxybenzoate methyltransferase, mitochondrial-like (LOC100622666), mRNA	LOC100622666	-1.18562	7.32657e-05	0.0322409
8053:2205_CL1Contig1:f	TSC22D4	PREDICTED: Sus scrofa TSC22 domain family protein 4-like (LOC100512339), mRNA	LOC100512339	2.21704	7.85023e-05	0.0332588
19298:19144_11501433:f	RELT	PREDICTED: Sus scrofa RELT tumor necrosis factor receptor (RELT), mRNA	RELT	1.86722	7.96643e-05	0.0332588
8940:6822_CL1Contig1:f	IRF7	PREDICTED: Sus scrofa interferon regulatory factor 7 (IRF7), transcript variant X1, mRNA	IRF7	3.67723	9.73783e-05	0.0381065
354:3518_CL1Contig1:r	ITGB2	Sus scrofa integrin, beta 2 (complement component 3 receptor 3 and 4 subunit) (ITGB2), mRNA	ITGB2	2.5445	0.000114473	0.0381065
2133:8160_CL1Contig1:r	HM13	PREDICTED: Sus scrofa histocompatibility (minor) 13 (HM13), mRNA	HM13	2.25764	0.000100429	0.0381065
15198:30988_CL3Contig1:f	FAM113B	PREDICTED: Sus scrofa uncharacterized LOC100626841 (LOC100626841), transcript variant X2, misc_RNA	LOC100626841	1.81806	0.000104831	0.0381065
6399:11601_CL2Contig1:r	MTA1	-	-	1.79443	0.000115532	0.0381065
336:1182_CL2Contig1:f	PFKL	PREDICTED: Sus scrofa phosphofructokinase, liver (PFKL), mRNA	PFKL	1.72665	0.000102604	0.0381065
9976:34202_CL1Contig1:r	TIMP1	Sus scrofa TIMP metallopeptidase inhibitor 1 (TIMP1), mRNA	TIMP1	1.64291	0.000118437	0.0381065
12093:13757_CL1Contig1:r	FARSA	PREDICTED: Sus scrofa phenylalanyl-tRNA synthetase, alpha subunit (FARSA), transcript variant X3, mRNA	FARSA	1.53009	0.00011204	0.0381065
10716:851_49415540:r	TOM1	-	-	1.39942	0.000120141	0.0381065
16869:3711_CL1Contig1:r	SLC10A4	PREDICTED: Sus scrofa solute carrier family 10, member 4 (SLC10A4), mRNA	SLC10A4	1.06845	0.000112791	0.0381065
1031:1598_CL1Contig1:f	CCDC32	PREDICTED: Sus scrofa uncharacterized LOC102161682 (LOC102161682), partial mRNA	LOC102161682	-1.20753	0.000121701	0.0381065
6494:12940_CL1Contig1:f	PSMA4	Sus scrofa proteasome (prosome, macropain) subunit, alpha type, 4 (PSMA4), mRNA	PSMA4	-1.70628	0.000110013	0.0381065
34453:10582_6971461:f	ARSG	PREDICTED: Sus scrofa arylsulfatase G (ARSG), transcript variant X2, mRNA	ARSG	-1.81191	0.000117987	0.0381065
32273:9782_CL2Contig1:f	GNPDA2	PREDICTED: Sus scrofa glucosamine-6-phosphate deaminase 2 (GNPDA2), transcript variant X4, mRNA	GNPDA2	-1.30145	0.000124044	0.0381074
7010:8587_CL1Contig1:r	SCAP	PREDICTED: Sus scrofa SREBF chaperone (SCAP), transcript variant X2, mRNA	SCAP	2.23792	0.000140205	0.0408254
4931:13008_CL1Contig1:r	UNC13D	PREDICTED: Sus scrofa unc-13 homolog D (C. elegans) (UNC13D), transcript variant X1, mRNA	UNC13D	1.94638	0.000140754	0.0408254
2543:20734_CL1Contig1:f	PARP10	PREDICTED: Sus scrofa poly (ADP-ribose) polymerase family, member 10 (PARP10), transcript variant X1, mRNA	PARP10	1.68762	0.000142921	0.0408254
9841:5994_CL1Contig1:f	AMPD2	-	-	1.37595	0.000141618	0.0408254
33048:13367_CL1Contig2:r	IPO11	PREDICTED: Sus scrofa importin-11-like (LOC100525312), mRNA	LOC100525312	-1.27571	0.0001456	0.0408735
4197:4593_11075140:f	FLT3LG	PREDICTED: Sus scrofa fms-related tyrosine kinase 3 ligand (FLT3LG), transcript variant X4, mRNA	FLT3LG	1.70727	0.00015348	0.0409666
16455:4595_CL1Contig2:r	TXNDC9	PREDICTED: Sus scrofa thioredoxin domain containing 9 (TXNDC9), transcript variant X1, mRNA	TXNDC9	-1.39872	0.000150617	0.0409666
18493:3111_CL1Contig1:r	ARID4A	PREDICTED: Sus scrofa AT rich interactive domain 4A (RBP1-like) (ARID4A), transcript variant X4, mRNA	ARID4A	-2.0115	0.000152416	0.0409666
19859:383_CL1Contig1:f	MVP	PREDICTED: Sus scrofa major vault protein (MVP), transcript variant 1, mRNA	MVP	1.76815	0.0001725	0.0453007
8653:1538_CL2Contig1:f	CCAR1	PREDICTED: Sus scrofa cell division cycle and apoptosis regulator 1 (CCAR1), partial mRNA	CCAR1	-1.46288	0.000176296	0.0455626
12030:2711_CL7Contig1:f	ARHGAP4	PREDICTED: Sus scrofa Rho GTPase activating protein 4 (ARHGAP4), mRNA	ARHGAP4	2.31387	0.000180809	0.0459989
8834:3891_CL7Contig1:f	EHBP1L1	PREDICTED: Sus scrofa signal-induced proliferation-associated protein 1-like (LOC100736775), mRNA	LOC100736775	2.07925	0.000191268	0.0476468
7864:31132_CL1Contig1:f	IL4R	Sus scrofa interleukin 4 receptor (IL4R), mRNA	IL4R	1.18153	0.000193139	0.0476468
6525:34974_CL8Contig1:r	CSK	Sus scrofa c-src tyrosine kinase (CSK), mRNA	CSK	2.09305	0.000198998	0.0483595
33734:45360_CL172Contig1:r	PRODH	-	-	1.51426	0.000209539	0.0501722
9975:27301_CL1Contig1:f	ARAF	PREDICTED: Sus scrofa v-raf murine sarcoma 3611 viral oncogene homolog (ARAF), transcript variant X1, mRNA	ARAF	1.6007	0.000218243	0.0514989
30975:39719_CL1Contig1:r	KLF2	Sus scrofa Kruppel-like factor 2 (lung) (KLF2), mRNA	KLF2	3.3038	0.000303506	0.0521904
18993:21836_CL1Contig1:f	CD97	Sus scrofa CD97 molecule (CD97), mRNA	CD97	2.76976	0.000229135	0.0521904
12058:38019_CL1Contig2:r	PKN1	PREDICTED: Sus scrofa protein kinase N1 (PKN1), mRNA	PKN1	2.45095	0.000263717	0.0521904
7833:189_CL1Contig1:r	ATP6V0C	PREDICTED: Sus scrofa ATPase, H+ transporting, lysosomal 16kDa, V0 subunit c (ATP6V0C), mRNA	ATP6V0C	2.27723	0.000298473	0.0521904
19932:22969_CL1Contig1:f	EHBP1L1	PREDICTED: Sus scrofa EH domain binding protein 1-like 1 (EHBP1L1), mRNA	EHBP1L1	2.23533	0.000278331	0.0521904
8857:10446_CL1Contig1:f	UNC93B1	PREDICTED: Sus scrofa unc-93 homolog B1 (C. elegans) (UNC93B1), mRNA	UNC93B1	2.11677	0.000294302	0.0521904
4877:7567_CL1Contig1:r	LGALS3BP	-	-	2.10842	0.000280885	0.0521904
3330:2711_CL5Contig1:r	SRGAP2	PREDICTED: Sus scrofa SLIT-ROBO Rho GTPase activating protein 2 (SRGAP2), transcript variant 1, mRNA	SRGAP2	2.00975	0.000271134	0.0521904
4647:14179_CL2Contig1:f	LIN37	PREDICTED: Sus scrofa protein lin-37 homolog (LOC100626044), misc_RNA	LOC100626044	1.70465	0.0002821	0.0521904
18516:25300_15030687:f	PLA2G4B	Sus scrofa phospholipase A2, group IVB (cytosolic) (PLA2G4B), mRNA	PLA2G4B	1.6946	0.000295885	0.0521904
32736:19020_9018735:f	C17orf62	PREDICTED: Sus scrofa chromosome 12 open reading frame, human C17orf62 (C12H17orf62), transcript variant X1, mRNA	C12H17orf62	1.66609	0.000292155	0.0521904
11180:1858_CL1Contig1:r	MCRS1	PREDICTED: Sus scrofa microspherule protein 1 (MCRS1), mRNA	MCRS1	1.65261	0.000303058	0.0521904
12781:1538_CL3Contig1:f	KIAA1967	Sus scrofa KIAA1967 (KIAA1967), mRNA	KIAA1967	1.21693	0.000241743	0.0521904
31641:11550_15032544:f	C6orf107	PREDICTED: Sus scrofa UHRF1 binding protein 1 (UHRF1BP1), mRNA	UHRF1BP1	1.21308	0.000298118	0.0521904
1414:8098_CL1Contig1:r	CIZ1	PREDICTED: Sus scrofa CDKN1A interacting zinc finger protein 1 (CIZ1), mRNA	CIZ1	1.17813	0.000304513	0.0521904
16940:17793_CL1Contig1:f	RDH13	-	-	1.12356	0.000231023	0.0521904
11510:14689_CL1Contig1:r	CCDC109B	PREDICTED: Sus scrofa coiled-coil domain containing 109B (CCDC109B), mRNA	CCDC109B	-1.06714	0.000285145	0.0521904
7437:9987_14306229:f	EEF1E1	PREDICTED: Sus scrofa eukaryotic translation elongation factor 1 epsilon 1 (EEF1E1), transcript variant X2, mRNA	EEF1E1	-1.14432	0.000225916	0.0521904
15037:4012_CL1Contig1:f	ACTR6	PREDICTED: Sus scrofa actin-related protein 6-like (LOC100511382), mRNA	LOC100511382	-1.17609	0.000293961	0.0521904
13916:22893_CL1Contig1:r	C16orf63	PREDICTED: Sus scrofa lisH domain-containing protein FOPNL-like (LOC100621608), mRNA	LOC100621608	-1.18223	0.000270966	0.0521904
19070:45360_CL41Contig1:r	ADH5	Sus scrofa alcohol dehydrogenase 5 (class III), chi polypeptide (ADH5), mRNA	ADH5	-1.32898	0.000236024	0.0521904
32360:5649_CL1Contig2:f	SLU7	PREDICTED: Sus scrofa SLU7 splicing factor homolog (S. cerevisiae) (SLU7), mRNA	SLU7	-1.42112	0.000283529	0.0521904
905:23059_CL1Contig1:r	NGDN	Sus scrofa neuroguidin, EIF4E binding protein (NGDN), mRNA	NGDN	-1.46926	0.00024409	0.0521904
16049:17898_CL1Contig1:r	RSF1	PREDICTED: Sus scrofa remodeling and spacing factor 1 (RSF1), transcript variant X1, mRNA	RSF1	-1.4947	0.000263032	0.0521904
8954:21759_CL1Contig2:r	C11orf73	PREDICTED: Sus scrofa protein Hikeshi-like (LOC100739665), mRNA	LOC100739665	-1.51026	0.000238806	0.0521904
14197:22429_CL1Contig1:f	PTPRC	PREDICTED: Sus scrofa protein tyrosine phosphatase, receptor type, C (PTPRC), mRNA	PTPRC	-3.57691	0.000286806	0.0521904
5815:16751_CL1Contig1:r	TINAGL1	PREDICTED: Sus scrofa tubulointerstitial nephritis antigen-like 1 (TINAGL1), transcript variant X1, mRNA	TINAGL1	2.50463	0.00033093	0.0554037
19721:5875_11078554:f	UBE1L	PREDICTED: Sus scrofa ubiquitin-like modifier activating enzyme 7 (UBA7), transcript variant X1, mRNA	UBA7	1.81247	0.000329679	0.0554037
33695:26199_CL2Contig1:f	KTN1	Sus scrofa kinectin 1 (kinesin receptor) (KTN1), mRNA	KTN1	-1.83433	0.000333471	0.0554037
7102:5324_CL1Contig1:r	LEMD2	PREDICTED: Sus scrofa LEM domain containing 2 (LEMD2), transcript variant X1, mRNA	LEMD2	1.70881	0.000345697	0.0557291
11929:5712_CL2Contig1:r	GMIP	PREDICTED: Sus scrofa GEM interacting protein (GMIP), transcript variant X1, mRNA	GMIP	1.5791	0.000341323	0.0557291
10622:877_CL1Contig1:f	CASD1	PREDICTED: Sus scrofa CAS1 domain containing 1 (CASD1), transcript variant X2, mRNA	CASD1	-1.16703	0.000344512	0.0557291
4535:7175_CL12Contig1:r	HELLS	PREDICTED: Sus scrofa helicase, lymphoid-specific (HELLS), transcript variant X2, mRNA	HELLS	-1.0993	0.000358011	0.0565936
6358:3123_CL2Contig2:f	PPP2R5C	PREDICTED: Sus scrofa uncharacterized LOC100620346 (LOC100620346), misc_RNA	LOC100620346	-1.62136	0.000356666	0.0565936
2518:4974_CL6Contig1:r	TGM3	PREDICTED: Sus scrofa protein-glutamine gamma-glutamyltransferase E-like (LOC100153042), mRNA	LOC100153042	4.98665	0.000374637	0.0571643
5464:5632_CL1Contig2:f	PSMD3	PREDICTED: Sus scrofa 26S proteasome non-ATPase regulatory subunit 3-like (LOC100515234), misc_RNA	LOC100515234	1.7993	0.000375665	0.0571643
10333:12571_CL1Contig1:f	CDC40	PREDICTED: Sus scrofa cell division cycle 40 (CDC40), transcript variant X1, mRNA	CDC40	-1.25101	0.000369441	0.0571643
11331:2100_CL1Contig2:r	NAP1L1	PREDICTED: Sus scrofa nucleosome assembly protein 1-like 1 (NAP1L1), transcript variant X1, mRNA	NAP1L1	-1.90039	0.000365937	0.0571643
7979:5850_CL2Contig1:f	ALDOA	-	-	4.00973	0.000405888	0.0574094
4964:1558_CL2Contig1:f	JUND	-	-	2.09153	0.000404223	0.0574094
3389:3958_CL2Contig1:r	HLX	PREDICTED: Sus scrofa uncharacterized LOC100517234 (LOC100517234), mRNA	LOC100517234	1.85399	0.000392266	0.0574094
18595:10668_CL1Contig1:r	TAF10	PREDICTED: Sus scrofa TBP-related factor 10 (TBPRF10), mRNA	TBPRF10	1.65357	0.000406866	0.0574094
34968:20156_CL5Contig1:r	CLCN3	PREDICTED: Sus scrofa chloride channel, voltage-sensitive 3 (CLCN3), transcript variant X4, mRNA	CLCN3	1.13746	0.000388799	0.0574094
6113:11968_CL1Contig1:f	UBXD2	PREDICTED: Sus scrofa UBX domain protein 4 (UBXN4), mRNA	UBXN4	-1.22096	0.000388538	0.0574094
10467:11136_CL1Contig2:r	DNAJB7	PREDICTED: Sus scrofa dnaJ homolog subfamily B member 6-like (LOC100525669), transcript variant X2, mRNA	LOC100525669	-1.59007	0.000409009	0.0574094
11194:25478_CL1Contig1:r	LARP4	PREDICTED: Sus scrofa la-related protein 4-like (LOC100518731), mRNA	LOC100518731	-1.70458	0.000402942	0.0574094
15398:18811_CL1Contig1:f	SCP2	Sus scrofa sterol carrier protein 2 (SCP2), mRNA	SCP2	-1.9137	0.000392727	0.0574094
2149:34727_CL3Contig1:r	FKHL18	PREDICTED: Sus scrofa forkhead box S1 (FOXS1), mRNA	FOXS1	2.67694	0.000452166	0.0612688
5379:18097_CL2Contig1:r	FAM117A	PREDICTED: Sus scrofa protein FAM117A-like (LOC100524897), mRNA	LOC100524897	1.97403	0.000469531	0.0612688
34966:2089_40437194:f	PIM3	PREDICTED: Sus scrofa uncharacterized LOC100521016 (LOC100521016), mRNA	LOC100521016	1.65708	0.000466771	0.0612688
12351:36812_CL6Contig1:f	GRK6	-	-	1.60865	0.000468282	0.0612688
16514:652_CL5Contig1:f	GNA15	PREDICTED: Sus scrofa guanine nucleotide binding protein (G protein), alpha 15 (Gq class) (GNA15), partial mRNA	GNA15	1.38918	0.000440907	0.0612688
18541:11721_CL1Contig1:r	CEBPZ	PREDICTED: Sus scrofa CCAAT/enhancer binding protein (C/EBP), zeta (CEBPZ), transcript variant X4, mRNA	CEBPZ	-1.23627	0.000462528	0.0612688
17013:6634_CL1Contig1:r	C15orf15	PREDICTED: Sus scrofa probable ribosome biogenesis protein RLP24-like (LOC100623328), mRNA	LOC100623328	-1.58593	0.000448158	0.0612688
2960:2822_CL1Contig1:r	ACAT1	PREDICTED: Sus scrofa acetyl-CoA acetyltransferase 1 (ACAT1), transcript variant X1, mRNA	ACAT1	-1.74583	0.000470372	0.0612688
13663:8276_CL1Contig2:f	SMC6	PREDICTED: Sus scrofa structural maintenance of chromosomes 6 (SMC6), mRNA	SMC6	-1.84857	0.00045146	0.0612688
31374:648_38008898:r	KIAA1267	PREDICTED: Sus scrofa KAT8 regulatory NSL complex subunit 1 (KANSL1), transcript variant X3, mRNA	KANSL1	0.995147	0.000481265	0.0621901
4202:28684_CL1Contig2:f	PTOV1	PREDICTED: Sus scrofa prostate tumor overexpressed 1 (PTOV1), transcript variant X1, mRNA	PTOV1	1.16105	0.000487789	0.0625369
15268:24148_CL1Contig1:f	ALPK2	PREDICTED: Sus scrofa alpha-kinase 2 (ALPK2), mRNA	ALPK2	-0.874772	0.000512825	0.0652329
3659:36560_CL1Contig1:f	OAS2	Sus scrofa 2'-5'-oligoadenylate synthetase 2, 69/71kDa (OAS2), mRNA	OAS2	2.30335	0.000532997	0.0672733
2067:4082_CL1Contig1:f	CTSZ	Sus scrofa cathepsin Z (CTSZ), mRNA	CTSZ	2.66806	0.000569144	0.0686636
7967:1087_CL2Contig1:f	MAPK3	-	-	1.25604	0.000554793	0.0686636
9956:9893_CL1Contig1:f	TAF1L	PREDICTED: Sus scrofa transcription initiation factor TFIID subunit 1-like (LOC100620926), misc_RNA	LOC100620926	1.14374	0.000562415	0.0686636
3155:36371_CL2Contig1:r	ST5	PREDICTED: Sus scrofa suppression of tumorigenicity 5 (ST5), transcript variant X2, mRNA	ST5	1.09925	0.000561178	0.0686636
10596:45360_CL98Contig1:f	ZNF277P	PREDICTED: Sus scrofa zinc finger protein 277 (ZNF277), mRNA	ZNF277	-1.71394	0.000569315	0.0686636
17208:2568_CL1Contig1:r	EIF3E	PREDICTED: Sus scrofa eukaryotic translation initiation factor 3, subunit E (EIF3E), mRNA	EIF3E	-2.15986	0.000568567	0.0686636
8761:32575_CL10Contig1:r	C10orf64	PREDICTED: Sus scrofa WDFY family member 4 (WDFY4), mRNA	WDFY4	1.68787	0.00058774	0.069375
17174:23382_CL1Contig1:r	TACC3	PREDICTED: Sus scrofa transforming, acidic coiled-coil containing protein 3 (TACC3), mRNA	TACC3	1.66013	0.000581346	0.069375
11307:4995_CL1Contig1:f	TIMELESS	PREDICTED: Sus scrofa timeless circadian clock (TIMELESS), transcript variant X1, mRNA	TIMELESS	1.54805	0.000592256	0.069375
4710:35038_CL3Contig1:r	GRAMD1A	PREDICTED: Sus scrofa GRAM domain containing 1A (GRAMD1A), transcript variant X1, mRNA	GRAMD1A	1.00267	0.000588072	0.069375
11946:9616_CL1Contig1:f	BRCTD1	PREDICTED: Sus scrofa ankyrin repeat domain 32 (ANKRD32), mRNA	ANKRD32	-1.42199	0.000596975	0.0694281
12174:4566_CL1Contig2:r	LASS4	PREDICTED: Sus scrofa ceramide synthase 4 (LASS4), transcript variant X1, mRNA	LASS4	2.62716	0.000615376	0.0705228
30587:45360_CL986Contig1:r	SAPS2	PREDICTED: Sus scrofa protein phosphatase 6, regulatory subunit 2 (PPP6R2), transcript variant X2, mRNA	PPP6R2	1.49217	0.000612624	0.0705228
2693:28007_CL1Contig1:r	COPS5	Sus scrofa COP9 constitutive photomorphogenic homolog subunit 5 (Arabidopsis) (COPS5), mRNA	COPS5	-1.41655	0.000619381	0.0705228
10924:22266_CL1Contig1:r	IL17RA	-	-	2.08239	0.000629195	0.0706521
8670:4962_CL2Contig1:f	EGLN1	PREDICTED: Sus scrofa egl nine homolog 1 (C. elegans) (EGLN1), partial mRNA	EGLN1	1.1061	0.000626447	0.0706521
222:16929_CL1Contig1:r	SMC4	PREDICTED: Sus scrofa structural maintenance of chromosomes 4 (SMC4), transcript variant X2, mRNA	SMC4	-2.41467	0.000637213	0.0710624
33201:30988_CL2Contig1:r	FAM113B	PREDICTED: Sus scrofa uncharacterized LOC100626841 (LOC100626841), transcript variant X1, misc_RNA	LOC100626841	1.60956	0.000646567	0.0711311
30321:16467_CL1Contig1:r	NUP160	PREDICTED: Sus scrofa nucleoporin 160kDa (NUP160), mRNA	NUP160	-1.42855	0.000646194	0.0711311
5186:30367_CL1Contig2:f	GLOD4	PREDICTED: Sus scrofa glyoxalase domain containing 4 (GLOD4), mRNA	GLOD4	-1.11191	0.00065481	0.0715544
33230:8986_CL3Contig1:f	TOP3A	-	-	1.37253	0.000660206	0.0716487
3467:6572_CL1Contig1:r	KIAA2013	PREDICTED: Sus scrofa KIAA2013 ortholog (KIAA2013), transcript variant X2, mRNA	KIAA2013	1.21727	0.000664473	0.0716487
5678:13057_CL1Contig1:f	UBR4	PREDICTED: Sus scrofa ubiquitin protein ligase E3 component n-recognin 4 (UBR4), mRNA	UBR4	1.35376	0.000686423	0.0727671
2535:7050_CL1Contig1:f	BOP1	PREDICTED: Sus scrofa block of proliferation 1 (BOP1), mRNA	BOP1	1.3522	0.000695846	0.0727671
1435:2550_CL2Contig1:r	SH3GLB2	PREDICTED: Sus scrofa SH3-domain GRB2-like endophilin B2 (SH3GLB2), transcript variant X2, mRNA	SH3GLB2	1.29648	0.000692093	0.0727671
13330:29484_CL1Contig1:f	SNX14	PREDICTED: Sus scrofa sorting nexin 14 (SNX14), transcript variant X4, mRNA	SNX14	-1.11341	0.000697192	0.0727671
7584:7256_CL1Contig1:f	RNMT	PREDICTED: Sus scrofa mRNA cap guanine-N7 methyltransferase-like (LOC100626038), mRNA	LOC100626038	-1.23474	0.000683309	0.0727671
10201:7341_CL1Contig1:r	GDI1	PREDICTED: Sus scrofa GDP dissociation inhibitor 1 (GDI1), transcript variant 2, mRNA	GDI1	1.77571	0.000716047	0.0730606
19912:2441_CL1Contig1:r	TUBGCP2	PREDICTED: Sus scrofa tubulin, gamma complex associated protein 2 (TUBGCP2), mRNA	TUBGCP2	1.69623	0.000708873	0.0730606
1402:1945_CL1Contig1:f	CDK9	Sus scrofa cyclin-dependent kinase 9 (CDK9), mRNA	CDK9	1.50575	0.00071034	0.0730606
1526:17108_CL1Contig2:f	MRPS2	PREDICTED: Sus scrofa mitochondrial ribosomal protein S2 (MRPS2), transcript variant 1, mRNA	MRPS2	1.10307	0.000717952	0.0730606
10169:455_CL2Contig1:f	CETN1	PREDICTED: Sus scrofa centrin 2 (LOC606742), mRNA	LOC606742	-1.46533	0.000725735	0.0733939
8056:9797_CL1Contig1:f	MEPCE	PREDICTED: Sus scrofa 7SK snRNA methylphosphate capping enzyme-like (LOC100511498), mRNA	LOC100511498	1.70443	0.000731928	0.0735633
4564:300_CL2Contig1:f	E2F4	PREDICTED: Sus scrofa E2F transcription factor 4, p107/p130-binding (E2F4), mRNA	E2F4	1.21982	0.000744651	0.0743829
33843:45360_54525855:f	ABCC10	PREDICTED: Sus scrofa ATP-binding cassette, sub-family C (CFTR/MRP), member 10 (ABCC10), mRNA	ABCC10	2.05898	0.000760938	0.0755463
30706:4643_51310429:r	ABI3	PREDICTED: Sus scrofa ABI family, member 3 (ABI3), transcript variant X1, mRNA	ABI3	2.08652	0.000784341	0.0758521
33749:3299_49326383:f	PKM2	-	-	1.40909	0.00078264	0.0758521
19946:5016_CL3Contig1:f	RPS6KB1	PREDICTED: Sus scrofa ribosomal protein S6 kinase, 70kDa, polypeptide 2 (RPS6KB2), transcript variant X2, mRNA	RPS6KB2	1.30746	0.000794488	0.0758521
32537:2656_CL1Contig1:r	GAB2	PREDICTED: Sus scrofa GRB2-associated binding protein 2 (GAB2), mRNA	GAB2	1.16032	0.000796629	0.0758521
2652:26054_CL1Contig1:r	CHCHD7	PREDICTED: Sus scrofa coiled-coil-helix-coiled-coil-helix domain containing 7 (CHCHD7), mRNA	CHCHD7	-1.15847	0.000783722	0.0758521
33093:9559_CL3Contig1:r	FAM82B	PREDICTED: Sus scrofa regulator of microtubule dynamics 1 (RMDN1), transcript variant X1, mRNA	RMDN1	-1.26169	0.000789705	0.0758521
11301:951_CL1Contig1:r	NACA	PREDICTED: Sus scrofa nascent polypeptide-associated complex subunit alpha-like (LOC100154750), transcript variant X3, mRNA	LOC100154750	-2.21901	0.000792288	0.0758521
15884:16529_CL1Contig1:f	MUTED	PREDICTED: Sus scrofa thioredoxin domain-containing protein 5-like (LOC100515671), mRNA	LOC100515671	1.98876	0.000814772	0.0771286
9963:10477_CL1Contig3:f	OGT	PREDICTED: Sus scrofa O-linked N-acetylglucosamine (GlcNAc) transferase (OGT), transcript variant X2, mRNA	OGT	2.03187	0.000832166	0.0777431
3038:21702_CL3Contig1:r	DDX6	PREDICTED: Sus scrofa DEAD (Asp-Glu-Ala-Asp) box helicase 6 (DDX6), transcript variant X1, mRNA	DDX6	-1.31084	0.000834139	0.0777431
12550:8889_CL1Contig1:f	NOL8	PREDICTED: Sus scrofa nucleolar protein 8 (NOL8), mRNA	NOL8	-1.35348	0.000835588	0.0777431
18266:31899_CL3Contig1:f	LILRA6	PREDICTED: Sus scrofa leukocyte immunoglobulin-like receptor subfamily A member 6-like (LOC100622460), mRNA	LOC100622460	1.58415	0.000850593	0.0780371
1747:21937_CL1Contig1:r	POLR1A	PREDICTED: Sus scrofa polymerase (RNA) I polypeptide A, 194kDa (POLR1A), transcript variant X1, mRNA	POLR1A	1.40112	0.000853104	0.0780371
9995:12573_CL3Contig1:f	TFE3	PREDICTED: Sus scrofa transcription factor binding to IGHM enhancer 3 (TFE3), transcript variant 1, mRNA	TFE3	1.29054	0.000853126	0.0780371
18482:5832_CL1Contig1:f	SFRS10	Sus scrofa transformer 2 beta homolog (Drosophila) (TRA2B), mRNA	TRA2B	-1.20586	0.000877947	0.0798589
5407:783_CL1Contig1:r	COPZ2	PREDICTED: Sus scrofa coatomer subunit zeta-2-like (LOC100519796), mRNA	LOC100519796	1.07537	0.00089235	0.080718
8452:16220_CL1Contig1:f	FRG1	PREDICTED: Sus scrofa FSHD region gene 1 (FRG1), transcript variant 1, mRNA	FRG1	-1.41527	0.000908519	0.0817266
16395:10291_CL1Contig1:f	C9orf89	Sus scrofa bcl10-interacting CARD protein (C3H9orf89), transcript variant 2, mRNA	C3H9orf89	1.3507	0.000930605	0.0823484
31127:8007_CL1Contig1:r	PRPF38B	PREDICTED: Sus scrofa PRP38 pre-mRNA processing factor 38 (yeast) domain containing B (PRPF38B), mRNA	PRPF38B	-1.73852	0.000926972	0.0823484
14716:854_CL3Contig1:r	RGS18	Sus scrofa regulator of G-protein signaling 18 (RGS18), mRNA	RGS18	-2.4107	0.000925801	0.0823484
20032:4429_CL5Contig1:r	BGN	PREDICTED: Sus scrofa biglycan (BGN), mRNA	BGN	-1.73394	0.000960235	0.0845111
8311:10890_CL1Contig1:r	ADD3	PREDICTED: Sus scrofa adducin 3 (gamma) (ADD3), transcript variant X1, mRNA	ADD3	-1.75608	0.000966162	0.0845756
10972:7936_CL21Contig1:f	HSD17B11	PREDICTED: Sus scrofa hydroxysteroid (17-beta) dehydrogenase 11 (HSD17B11), transcript variant X1, mRNA	HSD17B11	-1.43878	0.000976398	0.0850145
8246:7076_CL2Contig2:r	SLC25A28	PREDICTED: Sus scrofa solute carrier family 25 (mitochondrial iron transporter), member 28 (SLC25A28), mRNA	SLC25A28	3.01535	0.000995929	0.0856519
4662:15639_CL1Contig1:r	GPI	Sus scrofa glucose-6-phosphate isomerase (GPI), mRNA	GPI	2.127	0.00102222	0.0856519
12264:3171_CL1Contig1:f	MAP2K2	Sus scrofa mitogen-activated protein kinase kinase 2 (MAP2K2), mRNA	MAP2K2	1.88837	0.00104055	0.0856519
19362:35083_CL1Contig1:f	TNFRSF4	PREDICTED: Sus scrofa tumor necrosis factor receptor superfamily, member 4 (TNFRSF4), mRNA	TNFRSF4	1.59971	0.00100137	0.0856519
9087:8524_CL1Contig1:r	SART1	PREDICTED: Sus scrofa squamous cell carcinoma antigen recognized by T cells (SART1), transcript variant X1, mRNA	SART1	1.56387	0.00104042	0.0856519
34150:884_CL1Contig1:f	DGKZ	PREDICTED: Sus scrofa diacylglycerol kinase, zeta (DGKZ), mRNA	DGKZ	1.39241	0.0010271	0.0856519
18903:9638_CL2Contig1:f	DGKD	PREDICTED: Sus scrofa diacylglycerol kinase delta-like (LOC100738616), transcript variant X1, mRNA	LOC100738616	1.01999	0.000995986	0.0856519
7176:21691_CL1Contig1:f	C6orf49	PREDICTED: Sus scrofa prickle-like protein 4-like (LOC100520848), transcript variant X1, mRNA	LOC100520848	0.993676	0.00103958	0.0856519
19175:21396_CL3Contig1:f	NUP88	-	-	0.837456	0.00103824	0.0856519
32564:14826_15036424:f	C20orf175	PREDICTED: Sus scrofa family with sequence similarity 65, member C (FAM65C), transcript variant X4, mRNA	FAM65C	0.72973	0.00101667	0.0856519
7211:8600_CL1Contig1:r	CDC5L	PREDICTED: Sus scrofa cell division cycle 5-like (CDC5L), mRNA	CDC5L	-1.53127	0.00104158	0.0856519
34843:30721_CL2Contig1:f	CENTD2	PREDICTED: Sus scrofa ArfGAP with RhoGAP domain, ankyrin repeat and PH domain 1 (ARAP1), mRNA	ARAP1	1.08922	0.00104856	0.0857924
13450:9364_CL1Contig1:f	RAD50	PREDICTED: Sus scrofa RAD50 homolog (S. cerevisiae) (RAD50), transcript variant X2, mRNA	RAD50	-1.60702	0.0010584	0.0861643
1639:21146_CL1Contig1:f	CCDC75	PREDICTED: Sus scrofa G patch domain containing 11 (GPATCH11), transcript variant X3, mRNA	GPATCH11	-1.11554	0.00107034	0.086703
3561:9853_CL1Contig1:f	PLEKHG5	PREDICTED: Sus scrofa tumor necrosis factor receptor superfamily, member 25 (TNFRSF25), transcript variant X1, mRNA	TNFRSF25	1.47685	0.00107949	0.0870113
4893:19020_CL1Contig1:f	C17orf62	PREDICTED: Sus scrofa chromosome 12 open reading frame, human C17orf62 (C12H17orf62), transcript variant X3, mRNA	C12H17orf62	1.49495	0.00108879	0.0872178
6188:9772_CL1Contig1:f	ZSWIM6	PREDICTED: Sus scrofa zinc finger, SWIM-type containing 6 (ZSWIM6), mRNA	ZSWIM6	0.891949	0.00109277	0.0872178
33319:34416_41142200:f	NIN	PREDICTED: Sus scrofa ninein (GSK3B interacting protein) (NIN), transcript variant 1, mRNA	NIN	-1.39841	0.00110446	0.0877209
31055:5024_46175844:f	LAMA5	-	-	1.44373	0.00111345	0.0880062
30090:43826_CL1Contig1:f	C12orf35	Sus scrofa chromosome 12 open reading frame 35 (C5H12orf35), mRNA	C5H12orf35	-1.20505	0.00112914	0.0881825
12996:19251_CL1Contig1:r	LEO1	PREDICTED: Sus scrofa Leo1, Paf1/RNA polymerase II complex component, homolog (S. cerevisiae) (LEO1), mRNA	LEO1	-1.33845	0.00113193	0.0881825
10119:34559_51313185:r	IL3RA	PREDICTED: Sus scrofa uncharacterized LOC102166116 (LOC102166116), misc_RNA	LOC102166116	-1.53444	0.00112254	0.0881825
12195:45360_CL2Contig3:r	C3	Sus scrofa complement component 3 (C3), mRNA	C3	1.83344	0.00115598	0.0889026
2087:4739_CL1Contig1:f	ZBP1	Sus scrofa Z-DNA binding protein 1 (ZBP1), mRNA	ZBP1	1.79087	0.00117844	0.0889026
19211:3768_CL1Contig2:f	C9orf142	-	-	1.45878	0.00117035	0.0889026
19877:13728_CL1Contig1:r	LRCH4	PREDICTED: Sus scrofa leucine-rich repeat and calponin homology domain-containing protein 4-like (LOC100737712), partial mRNA	LOC100737712	1.42183	0.00118486	0.0889026
10989:18545_37985996:f	UNC84B	PREDICTED: Sus scrofa Sad1 and UNC84 domain containing 2 (SUN2), transcript variant X2, mRNA	SUN2	1.28083	0.00116926	0.0889026
18730:5539_CL1Contig1:r	FNDC5	PREDICTED: Sus scrofa fibronectin type III domain containing 5 (FNDC5), transcript variant X1, mRNA	FNDC5	0.979435	0.00116926	0.0889026
13939:23132_CL2Contig1:r	CARD6	PREDICTED: Sus scrofa caspase recruitment domain family, member 6 (CARD6), mRNA	CARD6	0.958724	0.00114718	0.0889026
19686:3602_CL1Contig2:f	MFAP1	PREDICTED: Sus scrofa microfibrillar-associated protein 1 (MFAP1), mRNA	MFAP1	-1.33565	0.00118046	0.0889026
9167:20910_CL1Contig1:f	C11orf2	PREDICTED: Sus scrofa vacuolar protein sorting 51 homolog (S. cerevisiae) (VPS51), transcript variant X2, mRNA	VPS51	1.16679	0.00120646	0.0897619
337:1082_CL1Contig1:f	C21orf2	PREDICTED: Sus scrofa chromosome 13 open reading frame, human C21orf2 (C13H21orf2), transcript variant X2, mRNA	C13H21orf2	1.02124	0.00120734	0.0897619
894:10296_CL1Contig1:r	PRMT5	PREDICTED: Sus scrofa protein arginine methyltransferase 5 (PRMT5), transcript variant X3, mRNA	PRMT5	1.1289	0.00122443	0.0901751
490:26748_CL1Contig1:f	MRPS22	PREDICTED: Sus scrofa mitochondrial ribosomal protein S22 (MRPS22), mRNA	MRPS22	-0.969674	0.00122791	0.0901751
11204:14818_CL1Contig1:r	IRAK4	Sus scrofa interleukin-1 receptor-associated kinase 4 (IRAK4), mRNA	IRAK4	-1.31038	0.00122951	0.0901751
34380:45360_CL313Contig1:f	MUC1	PREDICTED: Sus scrofa splicing factor 3b, subunit 4, 49kDa (SF3B4), mRNA	SF3B4	1.73078	0.00126527	0.0923814
2589:9559_CL1Contig1:r	FAM82B	PREDICTED: Sus scrofa regulator of microtubule dynamics 1 (RMDN1), transcript variant X1, mRNA	RMDN1	-0.974521	0.00128199	0.0928511
8876:8455_CL1Contig1:f	IGHMBP2	PREDICTED: Sus scrofa immunoglobulin mu binding protein 2 (IGHMBP2), transcript variant X1, mRNA	IGHMBP2	-1.02889	0.0012831	0.0928511
8842:36484_CL1Contig2:r	SCYL1	PREDICTED: Sus scrofa SCY1-like 1 (S. cerevisiae) (SCYL1), transcript variant X2, mRNA	SCYL1	1.01795	0.0013165	0.0940749
7852:24586_CL1Contig1:f	COG7	PREDICTED: Sus scrofa component of oligomeric golgi complex 7 (COG7), transcript variant X1, mRNA	COG7	0.988318	0.00131496	0.0940749
31056:8128_CL1Contig4:r	EIF2S3	PREDICTED: Sus scrofa eukaryotic translation initiation factor 2, subunit 3 gamma, 52kDa (EIF2S3), transcript variant X3, mRNA	EIF2S3	-2.0827	0.00131735	0.0940749
10468:5757_CL1Contig1:f	UBE3C	-	-	-1.03049	0.00134114	0.0953559
10665:1616_CL1Contig1:r	PARVG	PREDICTED: Sus scrofa uncharacterized LOC100620082 (LOC100620082), misc_RNA	LOC100620082	1.51314	0.00135209	0.0954668
30529:25975_CL3Contig1:r	PSME4	PREDICTED: Sus scrofa proteasome (prosome, macropain) activator subunit 4 (PSME4), partial mRNA	PSME4	-1.26956	0.00135443	0.0954668
33791:24719_26016867:f	SBF1	PREDICTED: Sus scrofa SET binding factor 1 (SBF1), transcript variant X4, mRNA	SBF1	1.0252	0.0013815	0.0969551
6710:6370_CL1Contig2:r	C3orf37	PREDICTED: Sus scrofa 5-hydroxymethylcytosine (hmC) binding, ES cell-specific (HMCES), mRNA	HMCES	1.40301	0.00138843	0.0970236
9467:303_CL1Contig2:f	FHL3	PREDICTED: Sus scrofa four and a half LIM domains protein 3-like (LOC100512841), mRNA	LOC100512841	1.51442	0.00141	0.0980538
16583:9625_CL1Contig1:f	DAAM1	-	-	-1.39869	0.00141522	0.0980538
10200:1583_45845981:f	FAM50A	PREDICTED: Sus scrofa family with sequence similarity 50, member A (FAM50A), transcript variant X2, mRNA	FAM50A	1.13899	0.0014254	0.0982122
17349:1777_CL1Contig1:r	DPYSL4	PREDICTED: Sus scrofa dihydropyrimidinase-like 4 (DPYSL4), mRNA	DPYSL4	-1.00827	0.00142957	0.0982122
5499:1762_CL1Contig1:r	FMNL1	PREDICTED: Sus scrofa formin-like 1 (FMNL1), transcript variant X2, mRNA	FMNL1	2.12599	0.00144509	0.0988611
12402:5712_15056112:f	HMHA1	PREDICTED: Sus scrofa histocompatibility (minor) HA-1 (HMHA1), transcript variant X3, mRNA	HMHA1	2.44261	0.00146532	0.0998257
