# Supplementary material for: Whole blood microarray analysis of pigs showing extreme phenotypes after a porcine reproductive and respiratory syndrome virus infection
Source: BMC Genomics. 2015 Jul 10;16(1):516. doi: 10.1186/s12864-015-1741-8 (PMC4496889; doi:10.1186/s12864-015-1741-8)
Supplement: Additional file 2: Table S2. — List of DE genes (FDR ≤ 0.10) between 7dpi and 0dpi. The Oligo ID is a unique microarray probe name of the transcript. HGNC, extra annotation and HGNC extra annotation are different annotations. For all genes, the log2 fold change is shown, as well as the nominal p-value and q-value for that fold change. [file 12864_2015_1741_MOESM2_ESM.xlsx]

## Sheet: Sheet1
Suppl Table 2: List of DE genes (FDR ≤ 0.10) between 7dpi and 0dpi
Oligo ID	HGNC	extra annotation	HGNC extra annotation	log2FC	p-value	q-value
8603:19605_CL4Contig1:r	RYR2	PREDICTED: Sus scrofa ryanodine receptor 2 (cardiac) (RYR2), mRNA	RYR2	1.71407	6.57276e-10	1.07018e-05
5419:6277_CL3Contig1:f	MLLT6	-	-	2.39465	3.49472e-09	2.84505e-05
7852:24586_CL1Contig1:f	COG7	PREDICTED: Sus scrofa component of oligomeric golgi complex 7 (COG7), transcript variant X1, mRNA	COG7	1.72051	2.37571e-08	0.000109253
3343:2732_CL1Contig1:f	C1orf75	PREDICTED: Sus scrofa transmembrane protein 206 (TMEM206), transcript variant X1, mRNA	TMEM206	1.61592	2.68402e-08	0.000109253
3408:29790_CL1Contig1:f	TMCC2	PREDICTED: Sus scrofa transmembrane and coiled-coil domain family 2 (TMCC2), mRNA	TMCC2	2.38878	3.54664e-07	0.00115493
30553:10869_29275982:r	RPL6	-	-	1.90064	9.31579e-07	0.002528
31461:45360_40409251:f	IFIH1	Sus scrofa interferon induced with helicase C domain 1 (IFIH1), mRNA	IFIH1	-1.84424	1.87798e-06	0.00436818
34150:884_CL1Contig1:f	DGKZ	PREDICTED: Sus scrofa diacylglycerol kinase, zeta (DGKZ), mRNA	DGKZ	2.02911	2.58866e-06	0.00526858
13344:13015_CL1Contig1:r	DYNLL1	PREDICTED: Sus scrofa dynein, light chain, LC8-type 1 (DYNLL1), transcript variant X1, mRNA	DYNLL1	1.13646	2.93515e-06	0.00531002
14409:170_CL1Contig1:f	COG4	Sus scrofa component of oligomeric golgi complex 4 (COG4), mRNA	COG4	-1.56919	3.27428e-06	0.00533119
19771:26524_CL1Contig1:f	LY6G5B	PREDICTED: Sus scrofa casein kinase 2, beta polypeptide (CSNK2B), transcript variant X2, mRNA	CSNK2B	2.18021	5.83606e-06	0.00863843
5685:389_CL1Contig1:r	CAPZB	PREDICTED: Sus scrofa capping protein (actin filament) muscle Z-line, beta (CAPZB), transcript variant X3, mRNA	CAPZB	2.62818	1.37301e-05	0.0186294
8088:12157_CL1Contig1:r	KDELR2	PREDICTED: Sus scrofa ER lumen protein retaining receptor 2-like (LOC100625446), partial mRNA	LOC100625446	-1.41561	1.54473e-05	0.0193472
16496:3386_CL2Contig1:f	RNPEPL1	PREDICTED: Sus scrofa arginyl aminopeptidase-like 1-like (LOC100525790), mRNA	LOC100525790	1.54073	1.89462e-05	0.0220345
34869:7231_CL2Contig1:f	DDAH1	PREDICTED: Sus scrofa dimethylarginine dimethylaminohydrolase 1 (DDAH1), mRNA	DDAH1	1.99763	2.46234e-05	0.0249303
2064:7064_CL1Contig1:r	SLMO2	Sus scrofa slowmo homolog 2 (Drosophila) (SLMO2), mRNA	SLMO2	-1.24861	2.60296e-05	0.0249303
14754:35554_CL3Contig1:f	RAD23B	PREDICTED: Sus scrofa RAD23 homolog B (S. cerevisiae) (RAD23B), mRNA	RAD23B	-0.964733	2.32105e-05	0.0249303
5525:18769_CL1Contig1:r	TMEM101	Sus scrofa transmembrane protein 101 (TMEM101), mRNA	TMEM101	-1.30328	3.77991e-05	0.0341914
34380:45360_CL313Contig1:f	MUC1	PREDICTED: Sus scrofa splicing factor 3b, subunit 4, 49kDa (SF3B4), mRNA	SF3B4	2.34905	4.16318e-05	0.0350277
15439:5179_CL1Contig1:f	TFAP2A	PREDICTED: Sus scrofa transcription factor AP-2 alpha (activating enhancer binding protein 2 alpha) (TFAP2A), transcript variant X5, mRNA	TFAP2A	1.46804	4.51777e-05	0.0350277
13707:40671_CL6Contig1:f	PCCA	PREDICTED: Sus scrofa propionyl CoA carboxylase, alpha polypeptide (PCCA), mRNA	PCCA	-1.09594	4.51327e-05	0.0350277
34336:6917_CL1Contig1:f	MARCH1	-	-	-1.18709	4.83198e-05	0.0357611
6399:11601_CL2Contig1:r	MTA1	-	-	2.04803	5.38547e-05	0.0370926
33201:30988_CL2Contig1:r	FAM113B	PREDICTED: Sus scrofa uncharacterized LOC100626841 (LOC100626841), transcript variant X1, misc_RNA	LOC100626841	1.99761	5.46752e-05	0.0370926
7584:7256_CL1Contig1:f	RNMT	PREDICTED: Sus scrofa mRNA cap guanine-N7 methyltransferase-like (LOC100626038), mRNA	LOC100626038	-1.29851	6.73054e-05	0.0394909
692:5351_CL1Contig5:f	SFRS5	PREDICTED: Sus scrofa serine/arginine-rich splicing factor 5-like (LOC100623241), partial mRNA	LOC100623241	-1.53259	6.31191e-05	0.0394909
17207:45360_CL431Contig1:r	SLC4A7	PREDICTED: Sus scrofa solute carrier family 4, sodium bicarbonate cotransporter, member 7 (SLC4A7), transcript variant X1, mRNA	SLC4A7	-1.14455	6.53595e-05	0.0394909
1204:4070_CL2Contig1:r	TIA1	PREDICTED: Sus scrofa nucleolysin TIA-1 isoform p40-like (LOC100736894), partial mRNA	LOC100736894	-1.10929	6.79122e-05	0.0394909
8834:3891_CL7Contig1:f	EHBP1L1	PREDICTED: Sus scrofa signal-induced proliferation-associated protein 1-like (LOC100736775), mRNA	LOC100736775	2.19208	8.61561e-05	0.0463893
20073:32331_CL3Contig1:f	EP300	PREDICTED: Sus scrofa E1A binding protein p300 (EP300), mRNA	EP300	1.79889	8.78533e-05	0.0463893
1183:3786_CL1Contig1:r	ACTR2	Sus scrofa ARP2 actin-related protein 2 homolog (yeast) (ACTR2), mRNA	ACTR2	-2.19462	8.83226e-05	0.0463893
9544:2342_CL1Contig1:f	INTS3	Sus scrofa integrator complex subunit 3 (INTS3), mRNA	INTS3	1.20479	0.000101639	0.0486731
9467:303_CL1Contig2:f	FHL3	PREDICTED: Sus scrofa four and a half LIM domains protein 3-like (LOC100512841), mRNA	LOC100512841	2.09406	0.00010048	0.0486731
14528:3627_CL1Contig1:f	CSRP1	PREDICTED: Sus scrofa cysteine and glycine-rich protein 1-like (LOC100622890), transcript variant 3, mRNA	LOC100622890	2.11947	9.78888e-05	0.0486731
3905:45360_CL712Contig1:f	ZNF26	-	-	-1.07319	0.000115553	0.0505757
32649:2625_54562652:f	PDE7B	PREDICTED: Sus scrofa phosphodiesterase 7B (LOC100037969), partial mRNA	LOC100037969	1.16092	0.000115556	0.0505757
17309:2016_CL2Contig1:f	ARRDC3	PREDICTED: Sus scrofa arrestin domain containing 3 (ARRDC3), mRNA	ARRDC3	-1.07128	0.000118037	0.0505757
12573:8018_CL2Contig1:f	RNF20	PREDICTED: Sus scrofa E3 ubiquitin-protein ligase BRE1A-like (LOC100154259), transcript variant X1, mRNA	LOC100154259	-1.12975	0.000110696	0.0505757
7973:14562_CL9Contig1:f	TAOK2	-	-	1.0357	0.000127093	0.0523828
4434:10253_CL1Contig2:r	FAM65A	PREDICTED: Sus scrofa family with sequence similarity 65, member A (FAM65A), transcript variant X4, mRNA	FAM65A	1.23765	0.000128689	0.0523828
9724:6232_CL3Contig1:r	ZNF687	PREDICTED: Sus scrofa zinc finger protein 687 (ZNF687), mRNA	ZNF687	0.990804	0.000135922	0.0524997
4677:38244_CL2Contig1:r	SYMPK	PREDICTED: Sus scrofa symplekin (SYMPK), mRNA	SYMPK	0.955061	0.000137844	0.0524997
30676:15317_40442018:f	TSPAN12	Sus scrofa tetraspanin 12 (TSPAN12), mRNA	TSPAN12	-0.923621	0.000138649	0.0524997
34376:42149_CL10Contig1:f	DDX46	PREDICTED: Sus scrofa DEAD (Asp-Glu-Ala-Asp) box polypeptide 46 (DDX46), transcript variant X1, mRNA	DDX46	-0.945018	0.000145259	0.0537523
15997:20081_CL6Contig1:f	SLC44A2	PREDICTED: Sus scrofa solute carrier family 44 (choline transporter), member 2 (SLC44A2), transcript variant X2, mRNA	SLC44A2	1.91445	0.000153287	0.0554625
31178:9804_C0007752d23-7:f	CEP350	-	-	-1.16712	0.000204324	0.0586269
8013:30057_CL1Contig1:r	ELN	PREDICTED: Sus scrofa elastin (ELN), mRNA	ELN	1.60212	0.000192109	0.0586269
33695:26199_CL2Contig1:f	KTN1	Sus scrofa kinectin 1 (kinesin receptor) (KTN1), mRNA	KTN1	-2.02475	0.000210465	0.0586269
33551:21886_CL2Contig1:f	CTHRC1	PREDICTED: Sus scrofa collagen triple helix repeat-containing protein 1-like (LOC102167439), mRNA	LOC102167439	0.960881	0.000212048	0.0586269
31305:24790_CL2Contig1:r	SMCHD1	PREDICTED: Sus scrofa structural maintenance of chromosomes flexible hinge domain containing 1 (SMCHD1), mRNA	SMCHD1	-1.28508	0.000183259	0.0586269
30828:6888_CL2Contig1:f	ACADM	Sus scrofa acyl-CoA dehydrogenase, C-4 to C-12 straight chain (ACADM), mRNA	ACADM	-1.23288	0.000176282	0.0586269
20201:2074_CL1Contig1:r	DAZAP1	PREDICTED: Sus scrofa DAZ associated protein 1 (DAZAP1), transcript variant X1, mRNA	DAZAP1	1.1444	0.000199765	0.0586269
19674:15270_CL1Contig1:r	PML	PREDICTED: Sus scrofa promyelocytic leukemia (PML), transcript variant X4, mRNA	PML	1.3477	0.000192894	0.0586269
19573:2454_CL12Contig1:r	ATP2A3	PREDICTED: Sus scrofa ATPase, Ca++ transporting, ubiquitous (ATP2A3), mRNA	ATP2A3	1.23754	0.000178702	0.0586269
19362:35083_CL1Contig1:f	TNFRSF4	PREDICTED: Sus scrofa tumor necrosis factor receptor superfamily, member 4 (TNFRSF4), mRNA	TNFRSF4	1.54831	0.000196153	0.0586269
18493:3111_CL1Contig1:r	ARID4A	PREDICTED: Sus scrofa AT rich interactive domain 4A (RBP1-like) (ARID4A), transcript variant X4, mRNA	ARID4A	-1.80721	0.00018791	0.0586269
17570:2969_CL1Contig2:f	ABCG2	Sus scrofa ATP-binding cassette, sub-family G (WHITE), member 2 (ABCG2), mRNA	ABCG2	-1.23505	0.0002037	0.0586269
12925:18454_CL1Contig1:f	UBE1DC1	PREDICTED: Sus scrofa ubiquitin-like modifier activating enzyme 5 (UBA5), mRNA	UBA5	-1.00848	0.000167519	0.0586269
10201:7341_CL1Contig1:r	GDI1	PREDICTED: Sus scrofa GDP dissociation inhibitor 1 (GDI1), transcript variant 2, mRNA	GDI1	2.34913	0.000212442	0.0586269
16700:38522_CL1Contig2:r	CFLAR	Sus scrofa cellular FLICE-like inhibitory protein (C-FLIP), mRNA	C-FLIP	-1.25639	0.000223337	0.0599311
12638:19005_CL1Contig1:f	DDX58	Sus scrofa DEAD (Asp-Glu-Ala-Asp) box polypeptide 58 (DDX58), mRNA	DDX58	-1.25329	0.00022453	0.0599311
33097:22809_CL2Contig1:f	SCMH1	-	-	1.28354	0.00024141	0.0623911
31706:18460_CL1Contig1:f	TOB1	Sus scrofa transducer of ERBB2, 1 (TOB1), mRNA	TOB1	-1.40677	0.000238389	0.0623911
1240:5106_CL1Contig1:f	SLC4A1AP	PREDICTED: Sus scrofa solute carrier family 4 (anion exchanger), member 1, adaptor protein (SLC4A1AP), partial mRNA	SLC4A1AP	-0.999877	0.000246659	0.0627515
34170:38019_CL28Contig1:f	PKN1	PREDICTED: Sus scrofa serine/threonine-protein kinase N1-like (LOC100515528), transcript variant X1, mRNA	LOC100515528	1.27668	0.000252182	0.0631695
9373:4332_CL1Contig1:r	TIE1	PREDICTED: Sus scrofa receptor tyrosine kinase (TIE-1), mRNA	TIE-1	1.3471	0.000271014	0.0632765
4721:45360_CL411Contig2:r	MAP4K1	PREDICTED: Sus scrofa mitogen-activated protein kinase kinase kinase kinase 1 (MAP4K1), partial mRNA	MAP4K1	1.74054	0.000263756	0.0632765
20032:4429_CL5Contig1:r	BGN	PREDICTED: Sus scrofa biglycan (BGN), mRNA	BGN	1.04425	0.000259485	0.0632765
143:13251_CL1Contig1:r	DNAJB11	PREDICTED: Sus scrofa DnaJ (Hsp40) homolog, subfamily B, member 11 (DNAJB11), transcript variant X1, mRNA	DNAJB11	-1.49343	0.000271567	0.0632765
12556:14253_CL1Contig1:r	PHF2	PREDICTED: Sus scrofa PHD finger protein 2 (PHF2), mRNA	PHF2	0.827486	0.000273504	0.0632765
11280:5445_CL2Contig1:r	SHMT2	PREDICTED: Sus scrofa serine hydroxymethyltransferase, mitochondrial-like (LOC100514459), transcript variant X1, mRNA	LOC100514459	-1.11945	0.000275926	0.0632765
33661:4782_26017054:f	RGS19	-	-	2.19826	0.000289165	0.0653915
4999:620_CL2Contig1:r	SFRS1	PREDICTED: Sus scrofa serine/arginine-rich splicing factor 1 (SRSF1), transcript variant X1, misc_RNA	SRSF1	-2.30135	0.000309315	0.06899
31723:10935_29281443:f	TNFRSF11A	PREDICTED: Sus scrofa tumor necrosis factor receptor superfamily, member 11a, NFKB activator (TNFRSF11A), mRNA	TNFRSF11A	1.57752	0.000314664	0.0692346
7947:35406_CL1Contig1:r	SPNS1	PREDICTED: Sus scrofa linker for activation of T cells (LAT), transcript variant X2, mRNA	LAT	2.26645	0.000335919	0.0719662
5385:1861_CL1Contig1:f	PHOSPHO1	PREDICTED: Sus scrofa phosphatase, orphan 1 (PHOSPHO1), transcript variant X6, mRNA	PHOSPHO1	2.43992	0.000335697	0.0719662
8052:7018_29288840:r	TNRC15	PREDICTED: Sus scrofa PERQ amino acid-rich with GYF domain-containing protein 2-like (LOC100738429), partial mRNA	LOC100738429	-1.01955	0.000344111	0.0719794
1353:5076_CL1Contig2:r	CPSF3	PREDICTED: Sus scrofa cleavage and polyadenylation specific factor 3, 73kDa (CPSF3), transcript variant X2, mRNA	CPSF3	-0.967023	0.000344822	0.0719794
31538:4458_CL2Contig1:f	FBXL20	PREDICTED: Sus scrofa F-box and leucine-rich repeat protein 20 (FBXL20), transcript variant X2, mRNA	FBXL20	-1.25653	0.000352204	0.0725896
10972:7936_CL21Contig1:f	HSD17B11	PREDICTED: Sus scrofa hydroxysteroid (17-beta) dehydrogenase 11 (HSD17B11), transcript variant X1, mRNA	HSD17B11	-1.13085	0.000356894	0.0726368
19432:45360_CL409Contig1:f	SCAF1	PREDICTED: Sus scrofa SR-related CTD-associated factor 1 (SCAF1), transcript variant X2, mRNA	SCAF1	1.22792	0.000363534	0.0730749
35085:27894_CL1Contig1:f	SMC5	PREDICTED: Sus scrofa structural maintenance of chromosomes protein 5-like (LOC100738089), mRNA	LOC100738089	-1.21084	0.000372132	0.073891
18595:10668_CL1Contig1:r	TAF10	PREDICTED: Sus scrofa TBP-related factor 10 (TBPRF10), mRNA	TBPRF10	1.7649	0.000379405	0.0744274
14212:6394_CL3Contig1:f	PTP4A3	-	-	2.04661	0.000386461	0.0745559
12046:37754_CL1Contig2:f	AKAP8L	PREDICTED: Sus scrofa A kinase (PRKA) anchor protein 8-like (AKAP8L), transcript variant X1, mRNA	AKAP8L	-1.38106	0.000389218	0.0745559
7149:34957_CL1Contig1:r	BTBD9	Sus scrofa BTB (POZ) domain containing 9 (BTBD9), mRNA	BTBD9	-1.09574	0.000400768	0.0758757
12957:6872_37857041:f	PRKRIR	-	-	-0.932123	0.000428021	0.075933
7055:10828_CL2Contig1:r	DNAJC7	PREDICTED: Sus scrofa DnaJ (Hsp40) homolog, subfamily C, member 7 (DNAJC7), transcript variant X1, mRNA	DNAJC7	-1.22095	0.000418516	0.075933
31195:37373_59822231:f	VEZF1	PREDICTED: Sus scrofa vascular endothelial zinc finger 1-like (LOC100737591), transcript variant X1, mRNA	LOC100737591	2.16458	0.000426303	0.075933
20163:24682_CL1Contig1:r	XAB2	PREDICTED: Sus scrofa XPA binding protein 2 (XAB2), mRNA	XAB2	1.30483	0.00043838	0.075933
20041:11142_CL1Contig1:r	ZYX	PREDICTED: Sus scrofa zyxin (ZYX), transcript variant X1, mRNA	ZYX	2.63856	0.000429338	0.075933
13266:261_CL2Contig1:f	ROD1	PREDICTED: Sus scrofa polypyrimidine tract binding protein 3 (ROD1), transcript variant X1, mRNA	ROD1	-2.21928	0.000434081	0.075933
11728:26222_CL2Contig1:r	RFC1	PREDICTED: Sus scrofa replication factor C (activator 1) 1, 145kDa (RFC1), transcript variant X5, mRNA	RFC1	-1.14063	0.000428862	0.075933
11497:9441_CL1Contig1:r	BCL3	PREDICTED: Sus scrofa B-cell CLL/lymphoma 3 (BCL3), transcript variant X1, mRNA	BCL3	1.95704	0.000431415	0.075933
12932:4606_CL2Contig1:f	SAFB2	PREDICTED: Sus scrofa scaffold attachment factor B2-like (LOC100738473), mRNA	LOC100738473	1.41995	0.000444725	0.0762212
850:11392_CL1Contig2:r	GMPR2	PREDICTED: Sus scrofa guanosine monophosphate reductase 2 (GMPR2), transcript variant X1, mRNA	GMPR2	-1.72167	0.00046582	0.0770731
33183:7068_41131057:f	VSTM3	PREDICTED: Sus scrofa T-cell immunoreceptor with Ig and ITIM domains-like (LOC100624651), mRNA	LOC100624651	-1.00069	0.000458988	0.0770731
2898:12477_CL5Contig2:r	FNBP4	PREDICTED: Sus scrofa formin binding protein 4 (FNBP4), partial mRNA	FNBP4	-1.25234	0.00046863	0.0770731
2630:14177_CL1Contig1:f	C8orf76	PREDICTED: Sus scrofa chromosome 4 open reading frame, human C8orf76 (C4H8orf76), transcript variant X3, mRNA	C4H8orf76	-0.994637	0.000461031	0.0770731
34508:46305_54563560:r	ZMYM1	-	-	-0.966289	0.000507766	0.0787775
8243:1344_CL1Contig1:f	ERLIN1	PREDICTED: Sus scrofa ER lipid raft associated 1 (ERLIN1), transcript variant X1, misc_RNA	ERLIN1	-0.758232	0.000512862	0.0787775
5400:7711_CL1Contig2:r	SCRN2	PREDICTED: Sus scrofa secernin 2 (SCRN2), mRNA	SCRN2	-1.05191	0.000496906	0.0787775
32730:45360_CL105Contig1:f	WFDC2	Sus scrofa Epididymal secretory protein E4 (E4), mRNA	E4	1.32266	0.000510338	0.0787775
19962:26231_40406323:f	CD6	PREDICTED: Sus scrofa CD6 molecule (CD6), transcript variant X7, mRNA	CD6	1.48863	0.000504367	0.0787775
18279:7501_CL2Contig1:f	IKZF2	PREDICTED: Sus scrofa IKAROS family zinc finger 2 (Helios) (IKZF2), mRNA	IKZF2	-1.40425	0.000511406	0.0787775
15978:24998_29280001:f	GK5	PREDICTED: Sus scrofa glycerol kinase 5 (putative) (GK5), mRNA	GK5	-0.845791	0.000498588	0.0787775
32501:190_15032683:f	GGT6	PREDICTED: Sus scrofa gamma-glutamyltransferase 6 (GGT6), mRNA	GGT6	1.28798	0.000520107	0.0791437
9087:8524_CL1Contig1:r	SART1	PREDICTED: Sus scrofa squamous cell carcinoma antigen recognized by T cells (SART1), transcript variant X1, mRNA	SART1	1.69173	0.000526468	0.0793699
9328:45360_49340061:f	ZFP2	PREDICTED: Sus scrofa zinc finger protein 569-like (LOC102159894), mRNA	LOC102159894	-0.974423	0.000559289	0.0820391
31732:515_CL2Contig1:f	CLPTM1	PREDICTED: Sus scrofa cleft lip and palate associated transmembrane protein 1 (CLPTM1), mRNA	CLPTM1	1.43778	0.000556434	0.0820391
1461:5153_CL2Contig1:f	FNBP1L	PREDICTED: Sus scrofa formin binding protein 1 (FNBP1), mRNA	FNBP1	-1.44091	0.00054988	0.0820391
5158:870_CL1Contig2:f	PFN1	Sus scrofa profilin 1 (PFN1), mRNA	PFN1	3.67172	0.000570385	0.0825385
13115:26231_CL1Contig1:f	RPS12	Sus scrofa ribosomal protein S12 (RPS12), mRNA	RPS12	-3.33077	0.000572832	0.0825385
12064:5592_CL1Contig1:f	RFX1	-	-	1.58015	0.000579801	0.082625
6837:31276_CL1Contig1:r	TRNT1	PREDICTED: Sus scrofa CCA tRNA nucleotidyltransferase 1, mitochondrial-like (LOC100153838), transcript variant 1, mRNA	LOC100153838	-1.17196	0.000605626	0.082625
6782:23996_CL1Contig1:f	WDR48	PREDICTED: Sus scrofa WD repeat domain 48 (WDR48), transcript variant 1, mRNA	WDR48	-0.886927	0.000624999	0.082625
5378:3091_CL3Contig1:f	MYST2	PREDICTED: Sus scrofa K(lysine) acetyltransferase 7 (MYST2), transcript variant X3, mRNA	MYST2	-0.997772	0.000621422	0.082625
33810:515_CL1Contig1:f	CLPTM1	PREDICTED: Sus scrofa cleft lip and palate associated transmembrane protein 1 (CLPTM1), mRNA	CLPTM1	1.23305	0.000592396	0.082625
33392:12191_40399453:f	ZBTB11	PREDICTED: Sus scrofa zinc finger and BTB domain containing 11 (ZBTB11), mRNA	ZBTB11	-1.02422	0.000610776	0.082625
33291:8276_CL2Contig1:f	SMC6	PREDICTED: Sus scrofa structural maintenance of chromosomes 6 (SMC6), mRNA	SMC6	-1.6296	0.000586169	0.082625
20095:8705_CL1Contig1:f	LMBR1L	PREDICTED: Sus scrofa limb development membrane protein 1-like (LMBR1L), transcript variant X2, misc_RNA	LMBR1L	-1.28879	0.000610011	0.082625
19711:829_CL2Contig1:f	WDR82	PREDICTED: Sus scrofa WD repeat domain 82 (WDR82), mRNA	WDR82	-1.42165	0.000629253	0.082625
1641:27908_CL3Contig1:f	EIF2AK2	PREDICTED: Sus scrofa interferon-induced, double-stranded RNA-activated protein kinase-like (LOC100523731), partial mRNA	LOC100523731	-1.6504	0.000599946	0.082625
10333:12571_CL1Contig1:f	CDC40	PREDICTED: Sus scrofa cell division cycle 40 (CDC40), transcript variant X1, mRNA	CDC40	-1.11709	0.000618841	0.082625
33391:30053_59816445:r	FAM63B	PREDICTED: Sus scrofa protein FAM63B-like (LOC100736937), mRNA	LOC100736937	-1.07741	0.000650493	0.0847306
815:7236_CL1Contig1:f	PIAS1	PREDICTED: Sus scrofa protein inhibitor of activated STAT, 1 (PIAS1), mRNA	PIAS1	-1.59342	0.000720077	0.086208
745:1005_CL1Contig1:r	C14orf133	PREDICTED: Sus scrofa VPS33B interacting protein, apical-basolateral polarity regulator, spe-39 homolog (VIPAS39), transcript variant X2, mRNA	VIPAS39	-1.01728	0.000719129	0.086208
6024:5959_CL1Contig1:f	GORASP2	PREDICTED: Sus scrofa golgi reassembly stacking protein 2, 55kDa (GORASP2), transcript variant 1, mRNA	GORASP2	1.03861	0.000674109	0.086208
5152:10361_CL2Contig1:f	MINK1	PREDICTED: Sus scrofa misshapen-like kinase 1 (MINK1), transcript variant X1, mRNA	MINK1	1.62019	0.000706821	0.086208
354:3518_CL1Contig1:r	ITGB2	Sus scrofa integrin, beta 2 (complement component 3 receptor 3 and 4 subunit) (ITGB2), mRNA	ITGB2	2.98202	0.000711914	0.086208
1883:32855_37985842:f	C13orf18	PREDICTED: Sus scrofa KIAA0226-like ortholog (KIAA0226L), partial mRNA	KIAA0226L	-0.876088	0.00070439	0.086208
18719:5017_CL1Contig1:f	THRA	Sus scrofa thyroid hormone receptor, alpha (THRA), mRNA	THRA	1.21653	0.00067691	0.086208
17174:23382_CL1Contig1:r	TACC3	PREDICTED: Sus scrofa transforming, acidic coiled-coil containing protein 3 (TACC3), mRNA	TACC3	1.80765	0.000712227	0.086208
16089:9625_41140184:f	DAAM1	PREDICTED: Sus scrofa dishevelled associated activator of morphogenesis 1 (DAAM1), mRNA	DAAM1	-1.23628	0.000697485	0.086208
15708:45360_CL40Contig2:r	HNRNPA2B1	PREDICTED: Sus scrofa heterogeneous nuclear ribonucleoprotein A2/B1 (HNRNPA2B1), transcript variant X2, mRNA	HNRNPA2B1	-2.30467	0.000716591	0.086208
1414:8098_CL1Contig1:r	CIZ1	PREDICTED: Sus scrofa CDKN1A interacting zinc finger protein 1 (CIZ1), mRNA	CIZ1	1.21349	0.00070683	0.086208
33077:13063_CL1Contig5:f	ZBTB20	PREDICTED: Sus scrofa zinc finger and BTB domain containing 20 (ZBTB20), mRNA	ZBTB20	-0.957558	0.000741577	0.088134
705:3203_37976135:f	NEK9	PREDICTED: Sus scrofa NIMA-related kinase 9 (NEK9), mRNA	NEK9	-0.996965	0.000776646	0.0898214
531:2579_CL1Contig1:r	PARP9	PREDICTED: Sus scrofa poly (ADP-ribose) polymerase family, member 9 (PARP9), transcript variant X3, mRNA	PARP9	2.07249	0.000761657	0.0898214
4802:20264_CL1Contig1:f	CDC27	PREDICTED: Sus scrofa cell division cycle 27 (CDC27), transcript variant X3, mRNA	CDC27	-1.13364	0.000791141	0.0898214
31997:33482_CL4Contig1:r	CCDC88A	PREDICTED: Sus scrofa coiled-coil domain containing 88A (CCDC88A), mRNA	CCDC88A	-1.0269	0.000786887	0.0898214
1996:4617_CL1Contig1:r	ITM2B	PREDICTED: Sus scrofa integral membrane protein 2B (ITM2B), transcript variant X1, mRNA	ITM2B	-2.63787	0.000777174	0.0898214
19933:9106_CL1Contig1:r	FAM89B	PREDICTED: Sus scrofa family with sequence similarity 89, member B (FAM89B), mRNA	FAM89B	1.60279	0.000799908	0.0898214
19182:19152_CL3Contig2:f	SPTAN1	PREDICTED: Sus scrofa spectrin alpha non-erythrocytic 1 (LOC100049693), transcript variant X1, mRNA	LOC100049693	2.46319	0.000780565	0.0898214
13795:45360_CL1016Contig1:r	ZNF768	PREDICTED: Sus scrofa DNA-directed RNA polymerase II subunit RPB1-like (LOC102164735), mRNA	LOC102164735	1.06097	0.000797254	0.0898214
31358:97_6745479:f	MLL3	-	-	-1.41954	0.000823799	0.091173
16152:4191_CL2Contig1:r	YTHDC1	-	-	-1.11167	0.00082886	0.091173
9573:27893_CL1Contig1:f	ADAM15	PREDICTED: Sus scrofa ADAM metallopeptidase domain 15 (ADAM15), transcript variant X6, mRNA	ADAM15	1.00869	0.000842728	0.091173
18195:42909_CL4Contig1:r	MPP3	PREDICTED: Sus scrofa membrane protein, palmitoylated 3 (MAGUK p55 subfamily member 3) (MPP3), transcript variant 2, mRNA	MPP3	1.58275	0.000827887	0.091173
12595:30206_15030848:f	RNF183	PREDICTED: Sus scrofa ring finger protein 183 (RNF183), transcript variant 2, mRNA	RNF183	1.73779	0.000838899	0.091173
12195:45360_CL2Contig3:r	C3	Sus scrofa complement component 3 (C3), mRNA	C3	1.12696	0.000845542	0.091173
30090:43826_CL1Contig1:f	C12orf35	Sus scrofa chromosome 12 open reading frame 35 (C5H12orf35), mRNA	C5H12orf35	-1.19145	0.000870355	0.093231
9269:10789_CL2Contig1:r	ATG4C	Sus scrofa autophagy related 4C, cysteine peptidase (ATG4C), mRNA	ATG4C	-1.05094	0.000884571	0.0941345
34407:4199_40405168:f	PTPN22	PREDICTED: Sus scrofa tyrosine-protein phosphatase non-receptor type 22-like (LOC100739827), mRNA	LOC100739827	-1.35127	0.000903087	0.0954809
33894:2153_CL4Contig1:f	IKBKB	Sus scrofa inhibitor of kappa light polypeptide gene enhancer in B-cells, kinase beta (IKBKB), mRNA	IKBKB	1.05263	0.0009242	0.0960645
14015:6757_40398943:r	CCDC98	PREDICTED: Sus scrofa family with sequence similarity 175, member A (FAM175A), transcript variant X2, mRNA	FAM175A	-1.02679	0.000921921	0.0960645
1186:3938_CL1Contig2:r	ARHGAP25	PREDICTED: Sus scrofa Rho GTPase activating protein 25 (ARHGAP25), mRNA	ARHGAP25	-1.04739	0.000932207	0.0960645
11778:6299_CL1Contig1:r	PPAP2B	PREDICTED: Sus scrofa phosphatidic acid phosphatase type 2B (PPAP2B), transcript variant X2, mRNA	PPAP2B	1.78749	0.000926655	0.0960645
19316:24039_CL8Contig1:f	DHX9	PREDICTED: Sus scrofa ATP-dependent RNA helicase A-like (LOC100514246), mRNA	LOC100514246	-1.19222	0.000971774	0.0982759
15904:29995_CL1Contig1:r	C9orf6	PREDICTED: Sus scrofa family with sequence similarity 206, member A (FAM206A), mRNA	FAM206A	-0.836098	0.000962908	0.0982759
10752:245_34155694:f	DNM1L	PREDICTED: Sus scrofa dynamin 1-like (DNM1L), mRNA	DNM1L	-0.917221	0.000968613	0.0982759
799:45360_14655837:r	ZNF2	PREDICTED: Sus scrofa zinc finger protein 2-like (LOC100620429), mRNA	LOC100620429	1.25733	0.000995292	0.0994196
60:12037_CL1Contig1:r	PPP1R2	PREDICTED: Sus scrofa uncharacterized LOC100156975 (LOC100156975), partial mRNA	LOC100156975	-0.866467	0.00100419	0.0994196
14722:14554_CL1Contig1:f	RPAP2	PREDICTED: Sus scrofa RNA polymerase II associated protein 2 (RPAP2), transcript variant X2, misc_RNA	RPAP2	-1.07077	0.00100751	0.0994196
12100:32575_CL2Contig2:r	HNRPH1	PREDICTED: Sus scrofa heterogeneous nuclear ribonucleoprotein H1 (H) (HNRNPH1), transcript variant X3, mRNA	HNRNPH1	-1.31067	0.000996024	0.0994196
