# Supplementary material for: Whole blood microarray analysis of pigs showing extreme phenotypes after a porcine reproductive and respiratory syndrome virus infection
Source: BMC Genomics. 2015 Jul 10;16(1):516. doi: 10.1186/s12864-015-1741-8 (PMC4496889; doi:10.1186/s12864-015-1741-8)
Supplement: Additional file 3: Table S3. — List of genes selected for validation of the microarray results with RNAseq data. 31 and 15 genes were differentially expressed in the micro-array and found in the RNAseq experiment, and these were used to validate the DE between 4dpi and 0dpi and between 7dpi and 0dpi, respectively. For every gene, the probe is indicated by the unique Oligo ID, and the HGNC of each gene is shown. For both the microarray and RNAseq data, the DE is specified by the log2 fold change on the respective day, as well as the nominal p-value and q-value for that fold change. The last three columns show the comparison between the two datasets: when the gene fold change in both datasets goes in the same direction, it is indicated with a “+”, if this change in the RNAseq is significant, it is indicated with a “+”, and if both direction and significance are similar for both datasets, the validation is confirmed and indicated with a “+”. [file 12864_2015_1741_MOESM3_ESM.xlsx]

## Sheet: Sheet1
Suppl Table 3: List of genes selected for validation of the microarray results with RNAseq data
Oligo ID	HGNC	microarray data			RNAseq data			direction	significance	validation
		log2FC 4dpi- 0dpi	p-value 4dpi- 0dpi	q-value 4dpi- 0dpi	log2FC 4dpi- 0dpi	p-value 4dpi- 0dpi	q-value 4dpi- 0dpi
33291:8276_CL2Contig1:f	SMC6	-2.56251	5.1476e-06	0.0093271	-0.843834	2.31466e-07	1.1624e-05	+	+	+
10300:28459_CL3Contig1:f	IRF5	2.60452	5.15563e-06	0.0093271	0.523772	6.86959e-09	6.83873e-07	+	+	+
31732:515_CL2Contig1:f	CLPTM1	1.67394	1.01468e-05	0.013021	0.493139	0.116876	0.31551	+	-	-
9063:4969_CL1Contig1:r	SLC15A3	2.03004	9.59133e-06	0.013021	0.788527	4.01658e-10	7.08573e-08	+	+	+
4253:11358_CL1Contig1:r	PPP2R1A	1.85698	2.03395e-05	0.0194805	-0.203026	0.104387	0.293398	-	-	-
34127:13377_CL1Contig1:r	PPM1G	1.84394	1.93809e-05	0.0194805	0.482121	0.163703	0.389855	+	-	-
18133:7423_CL1Contig2:r	CEBPB	3.19579	1.80179e-05	0.0194805	0.834871	0.00290484	0.0222235	+	+	+
7735:46273_CL1Contig1:f	TRAF7	2.6811	3.19237e-05	0.0206392	-0.116078	0.755271	0.880774	-	-	-
804:12248_34161419:f	DENND4A	-1.57537	2.63119e-05	0.0206392	-0.0935891	0.75755	0.882247	+	-	-
9571:8604_CL1Contig1:r	FLAD1	1.42614	3.0931e-05	0.0206392	-0.0760497	0.273989	0.52847	-	-	-
859:23066_CL1Contig1:r	RNF31	2.14593	2.83563e-05	0.0206392	0.343305	0.28816	0.543518	+	-	-
33416:1912_CL2Contig1:f	SPATS2	-1.37938	3.92459e-05	0.0236667	0.376791	0.384723	0.63198	-	-	-
4228:12157_CL1Contig2:r	KDELR1	1.73649	5.18425e-05	0.0276135	0.0370014	0.713217	0.859065	+	-	-
33193:45360_CL109Contig1:f	TAP	2.50165	5.15026e-05	0.0276135	0.866188	5.53928e-05	0.000977195	+	+	+
11265:11318_CL1Contig1:r	KRR1	-1.39404	6.15358e-05	0.0310139	0.28786	0.0523257	0.185564	-	-	-
31909:3973_CL1Contig1:r	SERPING1	2.83255	6.7957e-05	0.0316136	2.40914	2.9118e-11	9.03362e-09	+	+	+
18508:25605_18535477:f	REC8	1.88245	7.07485e-05	0.031998	0.2296	0.239048	0.488787	+	-	-
19298:19144_11501433:f	RELT	1.86722	7.96643e-05	0.0332588	-0.198101	0.618439	0.799879	-	-	-
34453:10582_6971461:f	ARSG	-1.81191	0.000117987	0.0381065	0.128366	0.607833	0.793021	-	-	-
336:1182_CL2Contig1:f	PFKL	1.72665	0.000102604	0.0381065	0.164628	0.020212	0.0963175	+	+	+
354:3518_CL1Contig1:r	ITGB2	2.5445	0.000114473	0.0381065	0.540507	4.83782e-06	0.000136445	+	+	+
9976:34202_CL1Contig1:r	TIMP1	1.64291	0.000118437	0.0381065	1.1327	6.43976e-05	0.00110781	+	+	+
32273:9782_CL2Contig1:f	GNPDA2	-1.30145	0.000124044	0.0381074	0.0784373	0.736507	0.871327	-	-	-
7010:8587_CL1Contig1:r	SCAP	2.23792	0.000140205	0.0408254	-0.13367	0.788994	0.899579	-	-	-
2543:20734_CL1Contig1:f	PARP10	1.68762	0.000142921	0.0408254	-0.0523191	0.810576	0.910911	-	-	-
4931:13008_CL1Contig1:r	UNC13D	1.94638	0.000140754	0.0408254	1.15586	0.000316327	0.0038721	+	+	+
16455:4595_CL1Contig2:r	TXNDC9	-1.39872	0.000150617	0.0409666	-0.125839	0.390057	0.636825	+	-	-
18493:3111_CL1Contig1:r	ARID4A	-2.0115	0.000152416	0.0409666	0.0439677	0.726631	0.86555	-	-	-
19859:383_CL1Contig1:f	MVP	1.76815	0.0001725	0.0453007	0.280425	0.0148827	0.0762959	+	+	+
12030:2711_CL7Contig1:f	ARHGAP4	2.31387	0.000180809	0.0459989	-0.377216	0.00412052	0.0290081	-	+	-
6525:34974_CL8Contig1:r	CSK	2.09305	0.000198998	0.0483595	0.31776	0.087914	0.262856	+	-	-
Oligo ID	HGNC	microarray data			RNAseq data			direction	significance	validation
		log2FC 7dpi- 0dpi	p-value 7dpi- 0dpi	q-value 7dpi- 0dpi	log2FC 7dpi- 0dpi	p-value 7dpi- 0dpi	q-value 7dpi- 0dpi
8603:19605_CL4Contig1:r	RYR2	1.71407	6.57276e-10	1.07018e-05	0.100123	0.807643	0.964616	+	-	-
7852:24586_CL1Contig1:f	COG7	1.72051	2.37571e-08	0.000109253	-0.0470649	0.714248	0.937802	-	-	-
3408:29790_CL1Contig1:f	TMCC2	2.38878	3.54664e-07	0.00115493	0.428779	0.252268	0.709123	+	-	-
30553:10869_29275982:r	RPL6	1.90064	9.31579e-07	0.002528	0.25014	0.0214506	0.218563	+	+	-
31461:45360_40409251:f	IFIH1	-1.84424	1.87798e-06	0.00436818	0.415602	0.348282	0.776448	-	-	-
34150:884_CL1Contig1:f	DGKZ	2.02911	2.58866e-06	0.00526858	-0.282414	0.0192097	0.207479	-	+	-
5685:389_CL1Contig1:r	CAPZB	2.62818	1.37301e-05	0.0186294	0.626613	0.00931269	0.0534351	+	+	+
14754:35554_CL3Contig1:f	RAD23B	-0.964733	2.32105e-05	0.0249303	0.572383	0.176982	0.618069	-	-	-
34380:45360_CL313Contig1:f	MUC1	2.34905	4.16318e-05	0.0350277	-0.169866	0.692284	0.933312	-	-	-
15439:5179_CL1Contig1:f	TFAP2A	1.46804	4.51777e-05	0.0350277	0.133642	0.663245	0.923329	+	-	-
17207:45360_CL431Contig1:r	SLC4A7	-1.14455	6.53595e-05	0.0394909	0.0191447	0.96542	0.996915	+	-	-
1204:4070_CL2Contig1:r	TIA1	-1.10929	6.79122e-05	0.0394909	0.157678	0.126957	0.53727	-	-	-
20073:32331_CL3Contig1:f	EP300	1.79889	8.78533e-05	0.0463893	-0.374987	0.313036	0.75421	-	-	-
14528:3627_CL1Contig1:f	CSRP1	2.11947	9.78888e-05	0.0486731	-0.16393	0.599821	0.898982	-	-	-
9467:303_CL1Contig2:f	FHL3	2.09406	0.00010048	0.0486731	0.0472161	0.885807	0.981339	+	-	-
