# Supplementary material for: Whole blood microarray analysis of pigs showing extreme phenotypes after a porcine reproductive and respiratory syndrome virus infection
Source: BMC Genomics. 2015 Jul 10;16(1):516. doi: 10.1186/s12864-015-1741-8 (PMC4496889; doi:10.1186/s12864-015-1741-8)
Supplement: Additional file 7: Table S4. — Annotation of significant WGCNA modules in the 4dpi-0dpi comparison using DAVID. GO term descriptions are shown for those modules in the 4dpi-0dpi dataset that were significantly correlated (p-value < 0.10) with at least one of the phenotypes examined. Total number of transcripts in a module is given, as well as how many of them could be linked to a human Ensembl Gene ID and of those, how many were recognized by DAVID. An enrichment score (Enrichment score p-value ≥ 1.30) for each annotation is given as well. In orange is the 4dpi-0dpi red module, discussed in more detail in the discussion. [file 12864_2015_1741_MOESM7_ESM.xlsx]

## Sheet: Sheet1
Suppl Table 4: Annotation of significant modules in the 4dpi-0dpi dataset using DAVID
Dataset	Module color	# of transcripts	# of transcripts with human Ensembl Gene IDs	# of transcripts recognized by DAVID	Enrichment score	GO term description
4dpi-0dpi	midnightblue	98	67	65	1.91	POU3F2, MRF2, GATA1
					1.83	proteolysis, protein ubiquitination
4dpi-0dpi	red	506	327	290	6.25	innate immune response
					2.98	positive regulation of immune response
					2.33	Toll-like receptor signaling pathway
					2.01	positive regulation of cell adhesion
					1.88	Toll-like receptor pathway
					1.77	apoptosis
					1.76	glycoprotein
					1.73	complement activation
					1.71	positive regulation of T cell activation
					1.65	anchored to membrane
					1.49	BCL2-like apoptosis inhibitor
					1.39	regulation of defense response to virus
					1.38	positive regulation of innate immune response
					1.37	anti-apoptosis
					1.33	isopeptide bond
					1.3	pattern recognition receptor activity
4dpi-0dpi	lightgreen	49	19	19	NA	no significant Enrichment scores
4dpi-0dpi	cyan	127	88	75	4.02	non membrane bounded organelle
					3.29	nucleoplasm
					2.59	RNA processing
					2.21	chromosome
					1.94	DNA-binding SAP
					1.74	Myb and SANT, DNA binding
					1.52	DNA replication
4dpi-0dpi	blue	2305	1407	1326	6.44	transmembrane
					2.43	amino acid trnasmembrane transporter activity
					2.13	in utero embryonic development
					1.95	ion transport
					1.78	G protein coupled receptor protein signaling pathway
					1.49	endoplasmatic reticulum
					1.43	protein dimerization activity
					142	plasma membrane
					1.38	hormone binding
					1.38	L-amino acid transmembrane transporter activity
					1.37	voltage gated ion channel activity
					1.31	sterol transport
4dpi-0dpi	lightcyan	78	39	39	NA	no significant Enrichment scores
4dpi-0dpi	yellow	867	538	513	2.15	regulation of synaptic plasticity
					1.85	regulation of muscle development
					1.5	actin filament organization
					1.4	regulation of synaptic plasticity
