# Supplementary material for: Whole blood microarray analysis of pigs showing extreme phenotypes after a porcine reproductive and respiratory syndrome virus infection
Source: BMC Genomics. 2015 Jul 10;16(1):516. doi: 10.1186/s12864-015-1741-8 (PMC4496889; doi:10.1186/s12864-015-1741-8)
Supplement: Additional file 8: Table S5. — PCIT results for the 4dpi-0dpi comparison for the four different contrasts. Contrasts made were done according to genotype, WG, VL and Des coef. The top 10 hub genes for every comparison are shown. The Oligo ID column shows a unique microarray probe name of the transcript. The HGNC column shows the annotated gene name, when available. The PCIT score represents the difference in amount of correlates. The group with the most correlates is named in the first column. Module color is the color for the hub gene given by WGCNA in the 4dpi-0dpi dataset. [file 12864_2015_1741_MOESM8_ESM.xlsx]

## Sheet: Sheet1
Suppl Table 5: PCIT results 4dpi-0dpi for the three different contrasts
more correlates in …	Oligo ID	HGNC	difference in # correlates	module color defined by WGCNA
AA animals	34218:42519_41132906:r	DISP1	1301	turquoise
AA animals	7785:4711_CL1Contig1:r	AXIN1	1251	brown
AA animals	19523:24176_CL1Contig1:r	CCDC45	1230	turquoise
AA animals	10641:18432_CL1Contig1:r	AQP1	1226	turquoise
AA animals	14978:12797_CL1Contig1:f	MAGT1	1224	turquoise
AA animals	19871:7790_CL1Contig1:r	DTX2	1211	brown
AA animals	868:41515_37791985:f	THSD4	1206	turquoise
AA animals	5056:14449_CL1Contig1:r	CCDC16	1198	turquoise
AA animals	20175:2225_CL1Contig1:f	AES	1189	green
AA animals	7617:390_CL1Contig3:f	ATP5A1	1181	turquoise
AB animals	31034:266_CL1Contig1:r	FKBP6	752	turquoise
AB animals	32525:17367_15039148:f	C3AR1	718	turquoise
AB animals	8101:45360_CL562Contig1:r	ZNF655	711	brown
AB animals	33115:24399_CL1Contig1:f	LDLRAD3	710	turquoise
AB animals	15534:13557_CL1Contig1:r	MED10	692	turquoise
AB animals	11580:18945_CL1Contig1:r	SPON2	692	blue
AB animals	5195:13201_CL2Contig1:r	PITPNA	684	turquoise
AB animals	33087:8430_CL1Contig2:r	TNIP1	672	brown
AB animals	TC228892:f	-	633	turquoise
AB animals	33255:45360_CL653Contig1:r	NOTCH4	610	grey
more correlates in …	Oligo ID	HGNC	difference in # correlates	module color defined by WGCNA
Low WG	2068:26049_CL1Contig1:r	TH1L	1145	brown
Low WG	15789:18878_CL1Contig1:f	BRD9	1106	brown
Low WG	19798:14369_CL1Contig1:f	LOC100155727	1088	turquoise
Low WG	34303:4557_59826539:f	PURG	1068	brown
Low WG	31360:7412_CL3Contig1:r	YY1	1052	brown
Low WG	3144:4886_CL2Contig1:r	INPPL1	1032	green
Low WG	34965:5588_10872719:r	-	1017	turquoise
Low WG	5257:2946_CL1Contig1:r	ACADVL	1008	brown
Low WG	14528:3627_CL1Contig1:f	CSRP1	1008	green
Low WG	6712:2705_CL1Contig1:r	COPG	1004	brown
High WG	18920:6393_CL1Contig1:r	PLP2	866	turquoise
High WG	4794:7239_26017787:f	SKAP1	841	turquoise
High WG	18509:370_CL1Contig1:r	PSME1	831	turquoise
High WG	3662:6178_CL1Contig1:f	TPCN1	823	turquoise
High WG	34726:20781_CL2Contig1:r	NR3C2	803	blue
High WG	3468:14874_CL1Contig1:f	NPPB	785	turquoise
High WG	TC227658:f	-	782	turquoise
High WG	12591:4066_CL1Contig1:f	ALAD	781	turquoise
High WG	11370:3989_CL1Contig1:r	CD63	776	turquoise
High WG	17589:22549_CL1Contig2:r	SEC31A	762	turquoise
more correlates in …	Oligo ID	HGNC	difference in # correlates	module color defined by WGCNA
High VL	8673:3979_CL1Contig1:f	GNPAT	1012	turquoise
High VL	18676:8871_CL1Contig1:r	TMEM147	957	turquoise
High VL	8504:37577_CL1Contig2:r	TACC1	923	turquoise
High VL	3636:5715_CL2Contig1:f	KLHL20	902	turquoise
High VL	9166:3123_CL5Contig1:f	PPP2R5B	882	turquoise
High VL	33588:29263_CL1Contig2:f	CYB5D1	863	blue
High VL	712:26185_CL1Contig1:f	C14orf1	847	blue
High VL	16340:3198_CL2Contig1:f	GLYCTK	846	turquoise
High VL	8828:8028_CL1Contig1:r	B3GNT1	844	turquoise
High VL	8690:7173_40386892:f	PCBD1	839	turquoise
Low VL	32774:15889_CL1Contig100:f	-	1242	brown
Low VL	19974:13292_CL1Contig1:r	EHD1	1184	brown
Low VL	19376:2945_CL1Contig2:f	GATSL3	1141	brown
Low VL	4054:9840_CL1Contig2:r	MRPS12	1094	brown
Low VL	3160:6925_CL2Contig1:r	RAB6IP1	1085	brown
Low VL	11357:1491_CL2Contig1:r	ARHGAP9	1079	brown
Low VL	4977:7274_CL1Contig1:f	SLC9A3R1	1077	brown
Low VL	6976:25842_CL1Contig1:f	LOC100154430	1075	brown
Low VL	35122:15889_CL1Contig46:f	-	1074	brown
Low VL	4197:4593_11075140:f	FLT3LG	1048	green
more correlates in …	Oligo ID	HGNC	difference in # correlates	module color defined by WGCNA
Low Des coef	7241:7813_CL1Contig1:f	MUT	1942	turquoise
Low Des coef	15011:7054_CL3Contig1:f	GPBP1L1	1937	turquoise
Low Des coef	1188:65_CL1Contig1:f	WDR92	1905	turquoise
Low Des coef	14073:1964_41132183:f	LOC102163700	1888	turquoise
Low Des coef	8696:8819_CL1Contig1:f	ASCC1	1860	turquoise
Low Des coef	TC223762:f	LOC102159861	1859	turquoise
Low Des coef	TC203360:f	-	1854	brown
Low Des coef	17335:9240_CL2Contig1:f	MKLN1	1837	turquoise
Low Des coef	16986:464_CL1Contig1:r	IF5	1811	turquoise
Low Des coef	TC202658:f	-	1773	blue
High Des coef	17589:22549_CL1Contig2:r	SEC31A	1799	turquoise
High Des coef	3662:6178_CL1Contig1:f	TPCN1	1633	turquoise
High Des coef	9234:7628_CL2Contig1:r	GNG5	1602	magenta
High Des coef	15144:2021_CL2Contig1:r	DYNLT3	1534	turquoise
High Des coef	2524:9946_CL1Contig1:r	NOL5A	1486	greenyellow
High Des coef	1931:4170_CL1Contig1:r	POMP	1472	black
High Des coef	15135:9602_14305090:f	NPAL1	1466	blue
High Des coef	4794:7239_26017787:f	SKAP1	1381	turquoise
High Des coef	34687:5415_41131507:f	GRM5	1371	blue
High Des coef	19523:24176_CL1Contig1:r	CCDC45	1361	turquoise
