# Supplementary material for: Whole blood microarray analysis of pigs showing extreme phenotypes after a porcine reproductive and respiratory syndrome virus infection
Source: BMC Genomics. 2015 Jul 10;16(1):516. doi: 10.1186/s12864-015-1741-8 (PMC4496889; doi:10.1186/s12864-015-1741-8)
Supplement: Additional file 9: Table S6. — Pigoligoarray probes present in the red module of the 4dpi-0dpi dataset. The Oligo ID column shows a unique microarray probe name of the transcript. HGNC, extra annotation and HGNC extra annotation are different annotations. The Gene Significance (GS) and its p-value for each gene in relation to the trait WG, VL and WUR genotype in the depicted module is shown. The higher the absolute value of this GS, the more biologically significant the gene is for the module with regard to the trait. In orange are those genes discussed in more detail. [file 12864_2015_1741_MOESM9_ESM.xlsx]

## Sheet: Sheet1
Suppl Table 6: Probes present in the red module of the 4dpi-0dpi dataset
Oligo ID	HGNC	extra annotation	HGNC extra annotation	GS WG d4	pGS WG d4	GS VL d4	pGS VL d4	GS WUR Genotype d4	pGS WUR Genotype d4
18880:17522_CL2Contig1:r	INTS12	-	-	0.219965	0.027878	-0.16823	0.094308	-0.0554615	0.583648
31025:27749_46172017:f	MDN1	PREDICTED: Sus scrofa MDN1, midasin homolog (yeast) (MDN1), mRNA	MDN1	0.177627	0.077056	-0.139778	0.165433	-0.166996	0.0967851
18471:9991_CL1Contig1:f	F2RL2	PREDICTED: Sus scrofa coagulation factor II (thrombin) receptor-like 2 (F2RL2), mRNA	F2RL2	0.170793	0.0893257	-0.0161091	0.873609	-0.0284423	0.778784
4988:4391_40397172:f	MANSC1	-	-	0.1677	0.0953657	-0.12023	0.233452	-0.0663484	0.511911
6298:2512_CL1Contig2:f	FAM134B	PREDICTED: Sus scrofa family with sequence similarity 134, member B (FAM134B), transcript variant X3, mRNA	FAM134B	0.160583	0.110485	-0.0349006	0.730302	-0.0109185	0.914142
3229:434_CL2Contig1:r	P2RY2	Sus scrofa purinergic receptor P2Y, G-protein coupled, 2 (P2RY2), mRNA	P2RY2	0.147525	0.142994	-0.151315	0.132892	-0.126188	0.210925
30807:9820_49327339:f	PLEK	-	-	0.145031	0.149952	-0.108033	0.284672	-0.048944	0.628687
17699:5405_CL2Contig1:r	CITED2	PREDICTED: Sus scrofa Cbp/p300-interacting transactivator, with Glu/Asp-rich carboxy-terminal domain, 2 (CITED2), transcript variant 1, mRNA	CITED2	0.136245	0.176492	-0.102079	0.312206	-0.0719786	0.476675
3648:4006_CL1Contig1:r	TRAFD1	PREDICTED: Sus scrofa TRAF-type zinc finger domain containing 1 (TRAFD1), mRNA	TRAFD1	0.134001	0.183794	0.0301557	0.76583	0.0480607	0.634901
300:17742_CL1Contig1:f	SRPRB	PREDICTED: Sus scrofa signal recognition particle receptor, B subunit (SRPRB), transcript variant X1, mRNA	SRPRB	0.118805	0.239082	-0.0359327	0.722647	0.0121251	0.904696
TC219758:f	-	-	-	0.106621	0.29105	-0.103786	0.304144	-0.0325685	0.747698
16334:32116_54518532:f	SIRPB2	PREDICTED: Sus scrofa signal-regulatory protein beta-2-like (LOC100514740), mRNA	LOC100514740	0.0873738	0.387364	-0.0298772	0.767932	-0.173427	0.0844251
32732:1906_15034450:f	BDKRB2	Sus scrofa bradykinin type 2 receptor (B2R), mRNA	B2R	0.0833377	0.40975	-0.0209501	0.836096	0.0280404	0.781831
11625:4152_CL1Contig1:f	CISD2	PREDICTED: Sus scrofa uncharacterized LOC100524158 (LOC100524158), misc_RNA	LOC100524158	0.080938	0.423411	-0.0312421	0.75765	0.138264	0.170108
11659:21399_CL1Contig1:f	SPP1	PREDICTED: Sus scrofa secreted phosphoprotein 1 (SPP1), transcript variant X2, mRNA	SPP1	0.0753388	0.456287	-0.0737405	0.465924	-0.0542063	0.592206
1597:21258_CL1Contig1:f	MEMO1	Sus scrofa mediator of cell motility 1 (MEMO1), mRNA	MEMO1	0.0720925	0.475976	0.00925423	0.92719	-0.0955546	0.344302
16252:28940_7052528:f	MFI2	PREDICTED: Sus scrofa antigen p97 (melanoma associated) identified by monoclonal antibodies 133.2 and 96.5 (MFI2), mRNA	MFI2	0.0701896	0.487727	-0.0386518	0.702609	0.0223136	0.825592
7077:45360_CL224Contig1:f	-	Sus scrofa transporter 2, ATP-binding cassette, sub-family B (MDR/TAP) (TAP2), mRNA	TAP2	0.0679849	0.501533	0.0296404	0.769719	0.137939	0.171125
4022:1417_49419135:f	MED13L	PREDICTED: Sus scrofa mediator of RNA polymerase II transcription subunit 13-like (LOC102157958), transcript variant X3, mRNA	LOC102157958	0.0600456	0.552885	-0.00131444	0.989644	0.0413883	0.682646
11310:15518_CL4Contig1:f	STAT2	Sus scrofa signal transducer and activator of transcription 2, 113kDa (STAT2), mRNA	STAT2	0.0576661	0.568755	-0.196742	0.0497736	0.0788568	0.435468
TC223496:f	-	-	-	0.0547897	0.588221	-0.195363	0.0514294	0.024163	0.811395
10466:459_CL1Contig1:r	NUB1	PREDICTED: Sus scrofa negative regulator of ubiquitin-like proteins 1 (NUB1), mRNA	NUB1	0.0531923	0.599161	-0.127882	0.204816	-0.0420336	0.67797
17583:3981_CL1Contig1:r	HPSE	PREDICTED: Sus scrofa heparanase (HPSE), transcript variant X1, mRNA	HPSE	0.0521494	0.606351	-0.249963	0.0121364	-0.106275	0.292628
31266:22336_CL1Contig1:r	SLC40A1	PREDICTED: Sus scrofa solute carrier family 40 member 1-like (LOC100512258), misc_RNA	LOC100512258	0.0475838	0.638268	-0.163116	0.104903	0.0530467	0.600163
14301:15580_CL2Contig1:r	CCNL1	PREDICTED: Sus scrofa cyclin L1 (CCNL1), transcript variant X2, mRNA	CCNL1	0.0461811	0.648211	-0.281195	0.0045967	-0.0681469	0.500512
16101:34974_CL57Contig1:f	FLT4	PREDICTED: Sus scrofa fms-related tyrosine kinase 4 (FLT4), mRNA	FLT4	0.0440457	0.663468	-0.0389136	0.70069	0.134037	0.183675
8309:113_CL3Contig1:f	DUSP5	PREDICTED: Sus scrofa dual specificity phosphatase 5 (DUSP5), mRNA	DUSP5	0.0418802	0.679081	-0.154987	0.123633	0.0308798	0.760375
20109:24170_49350462:f	KIAA0232	PREDICTED: Sus scrofa KIAA0232 ortholog (KIAA0232), mRNA	KIAA0232	0.0400992	0.692024	-0.111446	0.269642	0.0025341	0.980037
18134:6604_CL4Contig1:f	USP15	PREDICTED: Sus scrofa ubiquitin specific peptidase 15 (USP15), transcript variant 1, mRNA	USP15	0.0396833	0.69506	-0.0603866	0.550628	-0.0142278	0.888268
2550:6408_CL4Contig1:r	GDF5	Sus scrofa growth differentiation factor 5 (GDF5), mRNA	GDF5	0.0354619	0.726136	0.127002	0.207975	0.0546888	0.58891
2665:19182_CL1Contig1:f	SDCBP	Sus scrofa syndecan binding protein (syntenin) (SDCBP), mRNA	SDCBP	0.0335496	0.740364	-0.196995	0.0494743	-0.00524371	0.958705
1354:18408_CL1Contig1:r	-	PREDICTED: Sus scrofa cytidine monophosphate (UMP-CMP) kinase 2, mitochondrial (CMPK2), mRNA	CMPK2	0.0254021	0.801916	0.0529874	0.60057	-0.00868042	0.931693
8352:11972_CL2Contig1:r	INPP5F	PREDICTED: Sus scrofa inositol polyphosphate-5-phosphatase F (INPP5F), mRNA	INPP5F	0.0209494	0.836101	-0.0155819	0.877713	0.0486612	0.630673
11988:756_CL1Contig1:f	ST8SIA4	Sus scrofa ST8 alpha-N-acetyl-neuraminide alpha-2,8-sialyltransferase 4 (ST8SIA4), mRNA	ST8SIA4	0.0182985	0.856604	-0.0693494	0.492965	0.0675454	0.504309
345:4425_CL1Contig1:r	PDXK	Sus scrofa pyridoxal (pyridoxine, vitamin B6) kinase (PDXK), mRNA	PDXK	0.0162492	0.872519	0.120142	0.233799	0.0803	0.427086
13977:5455_CL1Contig1:f	SGMS1	Sus scrofa sphingomyelin synthase 1 (SGMS1), mRNA	SGMS1	0.0161536	0.873262	0.0334418	0.741169	0.0722521	0.474998
7559:12807_CL1Contig1:r	LPIN2	Sus scrofa lipin 2 (LPIN2), mRNA	LPIN2	0.0148815	0.88317	-0.000797927	0.993714	0.063914	0.52755
5821:6114_CL2Contig1-B:r	-	-	-	0.0132541	0.89587	-0.134872	0.180933	-0.0938103	0.353222
31234:2518_9019133:f	LRRC32	PREDICTED: Sus scrofa leucine rich repeat containing 32 (LRRC32), mRNA	LRRC32	0.0122732	0.903538	0.217071	0.0300559	0.205751	0.0400081
8178:45360_CL716Contig1:r	UBE2D1	Sus scrofa UB2D1 (LOC780419), mRNA	LOC780419	0.0119131	0.906355	-0.00623826	0.950882	0.0736689	0.466358
17473:736_CL1Contig1:r	PHF11	Sus scrofa PHD finger protein 11 (PHF11), mRNA	PHF11	0.0112965	0.911182	-0.115126	0.254043	-0.00602016	0.952597
5977:12455_CL1Contig1:r	TNFAIP6	Sus scrofa tumor necrosis factor, alpha-induced protein 6 (TNFAIP6), mRNA	TNFAIP6	0.0107559	0.915416	0.0626416	0.535818	0.148323	0.140821
1305:23163_CL1Contig1:r	IL1R2	PREDICTED: Sus scrofa interleukin-1 receptor type 2-like (LOC100516362), mRNA	LOC100516362	0.0106504	0.916243	-0.0831191	0.410983	0.0744214	0.461804
5588:16599_CL1Contig1:f	RALB	PREDICTED: Sus scrofa v-ral simian leukemia viral oncogene homolog B (RALB), transcript variant X1, mRNA	RALB	0.00952684	0.925051	0.0704728	0.485969	0.132538	0.188671
9260:5151_CL1Contig1:f	GADD45A	Sus scrofa growth arrest and DNA-damage-inducible, alpha (GADD45A), mRNA	GADD45A	0.00920518	0.927575	-0.0331266	0.743523	0.0908507	0.368682
1191:5086_54507194:f	MXD1	PREDICTED: Sus scrofa MAX dimerization protein 1 (MXD1), transcript variant X3, mRNA	MXD1	0.00692366	0.945494	-0.0937277	0.353648	0.154446	0.124965
3389:3958_CL2Contig1:r	HLX	PREDICTED: Sus scrofa uncharacterized LOC100517234 (LOC100517234), mRNA	LOC100517234	0.00662619	0.947832	-0.0275935	0.785224	0.0280437	0.781806
6515:10396_CL1Contig1:r	MTHFS	PREDICTED: Sus scrofa 5,10-methenyltetrahydrofolate synthetase (5-formyltetrahydrofolate cyclo-ligase) (MTHFS), mRNA	MTHFS	0.00638003	0.949767	0.0490414	0.628002	0.0686969	0.497052
15096:6439_CL1Contig1:f	STAM	PREDICTED: Sus scrofa signal transducing adaptor molecule (SH3 domain and ITAM motif) 1 (STAM), mRNA	STAM	0.00626675	0.950658	-0.0180969	0.858167	0.0508769	0.615177
1355:8929_CL1Contig1:f	RSAD2	Sus scrofa radical S-adenosyl methionine domain-containing protein 2 (RSAD2), mRNA	RSAD2	0.00607428	0.952172	-0.147207	0.143868	-0.0176048	0.861984
33513:16828_11504120:f	-	PREDICTED: Sus scrofa theg spermatid protein-like (THEGL), transcript variant X3, mRNA	THEGL	0.00321982	0.974637	0.117086	0.245995	0.0936207	0.3542
4536:1654_26018653:f	AYTL1	PREDICTED: Sus scrofa lysophosphatidylcholine acyltransferase 2 (LPCAT2), transcript variant X2, mRNA	LPCAT2	0.00320459	0.974757	-0.101186	0.316483	0.0509961	0.614348
TC206387:f	-	-	-	0.00293881	0.97685	-0.134749	0.181337	0.0861833	0.393889
30294:27523_41142364:f	-	PREDICTED: Sus scrofa chromosome 15 open reading frame, human C2orf88 (C15H2orf88), mRNA	C15H2orf88	0.00222099	0.982503	-0.0570986	0.572572	0.0282733	0.780065
12862:13949_CL1Contig1:f	STX11	PREDICTED: Sus scrofa syntaxin 11 (STX11), mRNA	STX11	0.000789783	0.993778	0.00768117	0.939541	0.127172	0.207361
31521:35840_40408412:f	HERC5	-	-	0.000544142	0.995713	-0.186262	0.0635285	0.0746876	0.4602
TC204590:f	-	-	-	0.000169557	0.998664	-0.0711316	0.481891	0.0848124	0.401484
12637:16679_CL1Contig1:r	TLR4	PREDICTED: Sus scrofa toll-like receptor 4-like (LOC100620561), mRNA	LOC100620561	-0.00106911	0.991577	-0.0751268	0.457558	0.076467	0.449551
1078:44862_CL4Contig1:r	TPM1	PREDICTED: Sus scrofa tropomyosin 1 (alpha) (TPM1), transcript variant X5, mRNA	TPM1	-0.00252051	0.980144	-0.0323061	0.749664	0.169094	0.0926046
20090:14076_CL1Contig1:f	TENC1	PREDICTED: Sus scrofa tensin like C1 domain containing phosphatase (tensin 2) (TENC1), mRNA	TENC1	-0.00384414	0.969721	0.0144168	0.886794	0.083802	0.407136
12816:36306_33288957:f	TMOD1	PREDICTED: Sus scrofa tropomodulin 1 (TMOD1), mRNA	TMOD1	-0.0040534	0.968074	-0.0197314	0.845508	0.0945446	0.349449
1851:20073_CL2Contig1:f	RASA2	PREDICTED: Sus scrofa RAS p21 protein activator 2 (RASA2), mRNA	RASA2	-0.00501654	0.960493	-0.252092	0.0113986	-0.0362618	0.720211
11601:9986_CL2Contig1:r	ALPK1	PREDICTED: Sus scrofa alpha-kinase 1 (ALPK1), partial mRNA	ALPK1	-0.00521965	0.958895	-0.0618828	0.54078	0.0922148	0.361505
12835:15248_CL1Contig1:f	CHMP7	-	-	-0.00578615	0.954438	0.0226552	0.822966	0.120061	0.234114
11598:3681_CL1Contig1:f	-	PREDICTED: Sus scrofa TRAF-interacting protein with FHA domain-containing protein A-like (LOC100513297), mRNA	LOC100513297	-0.00717886	0.943488	-0.127357	0.206696	0.0539598	0.593893
17713:2456_CL3Contig1:r	LIMS1	PREDICTED: Sus scrofa LIM and senescent cell antigen-like domains 1 (LIMS1), transcript variant X1, mRNA	LIMS1	-0.0075427	0.940629	0.048051	0.63497	0.0886722	0.380322
2696:5444_CL1Contig1:f	VCPIP1	PREDICTED: Sus scrofa valosin containing protein (p97)/p47 complex interacting protein 1 (VCPIP1), mRNA	VCPIP1	-0.00767874	0.93956	-0.0364629	0.718724	0.0906508	0.369741
19078:851_CL2Contig1:f	TOM1L1	PREDICTED: Sus scrofa target of myb1 (chicken)-like 1 (TOM1L1), transcript variant X4, mRNA	TOM1L1	-0.00909605	0.928431	-0.149976	0.136396	-0.00625926	0.950717
14507:8208_CL1Contig1:r	INSIG1	Sus scrofa insulin induced gene 1 (INSIG1), mRNA	INSIG1	-0.00925382	0.927193	-0.0851049	0.399856	-0.00558221	0.956042
TC218894:f	-	-	-	-0.00929014	0.926908	-0.0495487	0.624446	-0.0158356	0.875737
1763:17387_CL1Contig1:r	CD8A	PREDICTED: Sus scrofa CD8a molecule (CD8A), transcript variant X1, mRNA	CD8A	-0.0095691	0.92472	0.0579624	0.566767	0.0575147	0.569772
13437:285_59813282:r	SLC7A3	PREDICTED: Sus scrofa cationic amino acid transporter 3-like (LOC100626318), transcript variant X1, mRNA	LOC100626318	-0.0125968	0.901007	-0.032706	0.746669	0.161619	0.108176
2820:2840_CL1Contig1:r	LMO2	PREDICTED: Sus scrofa LIM domain only 2 (rhombotin-like 1) (LMO2), transcript variant X2, mRNA	LMO2	-0.0142709	0.887932	-0.0519399	0.6078	0.102095	0.312132
3364:5160_CL1Contig1:r	LHX9	PREDICTED: Sus scrofa LIM homeobox 9 (LHX9), transcript variant X4, mRNA	LHX9	-0.0143629	0.887214	-0.00540199	0.95746	0.0493689	0.625706
31354:1654_54515368:f	AYTL1	PREDICTED: Sus scrofa lysophosphatidylcholine acyltransferase 2 (LPCAT2), transcript variant X2, mRNA	LPCAT2	-0.0167024	0.868995	-0.0507937	0.615756	0.0531192	0.599663
17491:7066_CL1Contig1:f	MSL3L1	Sus scrofa male-specific lethal 3 homolog (Drosophila) (MSL3), transcript variant 2, mRNA	MSL3	-0.0175759	0.862209	-0.0722868	0.474785	0.000957296	0.992458
10646:14251_CL1Contig1:f	C7orf41	Sus scrofa chromosome 7 open reading frame 41 ortholog (C18H7orf41), mRNA	C18H7orf41	-0.0186332	0.854009	-0.12586	0.212124	0.063746	0.528638
5757:23222_CL1Contig1:r	-	PREDICTED: Sus scrofa uncharacterized LOC100519934 (LOC100519934), mRNA	LOC100519934	-0.0188723	0.852157	0.261508	0.00858626	0.258846	0.0093116
11670:35840_CL12Contig1:r	HERC6	-	-	-0.0190344	0.850902	-0.167834	0.095098	0.0594235	0.557013
5742:5944_CL1Contig1:f	WDFY1	Sus scrofa WD repeat and FYVE domain containing 1 (WDFY1), mRNA	WDFY1	-0.0212309	0.83393	-0.00142843	0.988746	0.127874	0.204843
12638:19005_CL1Contig1:f	DDX58	Sus scrofa DEAD (Asp-Glu-Ala-Asp) box polypeptide 58 (DDX58), mRNA	DDX58	-0.0214063	0.832578	-0.0575075	0.569821	0.0349871	0.72966
6865:2265_15414453:f	B3GNT2	PREDICTED: Sus scrofa UDP-GlcNAc:betaGal beta-1,3-N-acetylglucosaminyltransferase 2 (B3GNT2), mRNA	B3GNT2	-0.022279	0.825858	-0.13024	0.196518	-0.0203915	0.840408
8444:37222_CL6Contig1:r	ACSL1	Sus scrofa acyl-CoA synthetase long-chain family member 1 (ACSL1), mRNA	ACSL1	-0.0238844	0.81353	0.0246127	0.807952	0.103283	0.306504
14113:16261_CL1Contig1-A:f	-	-	-	-0.0243845	0.809698	0.01451	0.886066	0.130787	0.194628
30912:45360_CL494Contig1:r	KAL1	-	-	-0.0253573	0.802259	0.164119	0.102756	0.104729	0.299745
9045:3987_CL2Contig1:f	RAB38	PREDICTED: Sus scrofa ras-related protein Rab-38-like (LOC100621853), mRNA	LOC100621853	-0.0254123	0.801838	-0.0347684	0.731285	0.197379	0.0490236
13616:15293_CL2Contig2:r	LMO1	Sus scrofa LIM domain only 1 (rhombotin 1) (LMO1), mRNA	LMO1	-0.0267779	0.791425	0.0694747	0.492182	0.117553	0.244104
3257:28104_CL1Contig1:f	RABGAP1L	PREDICTED: Sus scrofa rab GTPase-activating protein 1-like, isoform 10-like (LOC100519100), mRNA	LOC100519100	-0.027325	0.787264	0.0537457	0.595361	0.148618	0.140024
31461:45360_40409251:f	IFIH1	Sus scrofa interferon induced with helicase C domain 1 (IFIH1), mRNA	IFIH1	-0.0278722	0.783108	-0.141743	0.159508	0.0161107	0.873597
32360:5649_CL1Contig2:f	SLU7	PREDICTED: Sus scrofa SLU7 splicing factor homolog (S. cerevisiae) (SLU7), mRNA	SLU7	-0.0280201	0.781986	-0.123009	0.222745	-0.0190524	0.850763
2246:5171_CL1Contig1:f	KIAA1147	PREDICTED: Sus scrofa KIAA1147 ortholog (KIAA1147), mRNA	KIAA1147	-0.0283173	0.779731	0.0250742	0.804422	0.114838	0.255241
6670:8424_CL3Contig1:r	CCR1	Sus scrofa chemokine (C-C motif) receptor 1 (CCR1), mRNA	CCR1	-0.0316046	0.754926	0.0149816	0.88239	0.0276845	0.784533
16723:11001_CL1Contig2:f	DGAT2	Sus scrofa diacylglycerol O-acyltransferase 2 (DGAT2), mRNA	DGAT2	-0.0317748	0.753648	-0.0441217	0.662922	0.11401	0.258706
13501:14582_CL1Contig2:f	C4BPA	Sus scrofa complement component 4 binding protein, alpha (C4BPA), mRNA	C4BPA	-0.0318774	0.752878	0.0499904	0.621357	0.182943	0.0684794
17429:7888_CL1Contig1:f	NDEL1	PREDICTED: Sus scrofa nuclear distribution protein nudE-like 1-like (LOC100739126), transcript variant X1, mRNA	LOC100739126	-0.0349307	0.730079	-0.0198376	0.844688	0.0799322	0.429213
TC221656:f	-	-	-	-0.0357437	0.724046	0.0136588	0.892709	0.161166	0.10918
31943:24089_11076135:f	CD226	PREDICTED: Sus scrofa CD226 antigen-like (LOC100517508), mRNA	LOC100517508	-0.0362394	0.720377	0.105548	0.295962	0.0918517	0.363407
16928:10757_CL1Contig1:f	FAM49B	Sus scrofa family with sequence similarity 49, member B (FAM49B), mRNA	FAM49B	-0.0368606	0.715787	-0.0737904	0.465621	0.0493338	0.625952
5570:462_9019061:r	STK17B	PREDICTED: Sus scrofa serine/threonine kinase 17b (STK17B), mRNA	STK17B	-0.03734	0.712252	-0.0847929	0.401593	-0.0778557	0.441337
30427:8351_CL3Contig1:f	GVIN1	-	-	-0.0385412	0.70342	-0.185255	0.0649995	-0.0663683	0.511784
TC207097:f	-	-	-	-0.0391452	0.698994	-0.0458212	0.650772	-0.0863763	0.392827
19360:15620_CL1Contig1:f	FAM132A	PREDICTED: Sus scrofa family with sequence similarity 132, member A (FAM132A), transcript variant 1, mRNA	FAM132A	-0.0395701	0.695887	0.0325476	0.747855	0.102517	0.310126
1314:15054_CL1Contig1:r	LGALS8	Sus scrofa lectin, galactoside-binding, soluble, 8 (LGALS8), mRNA	LGALS8	-0.0402245	0.69111	-0.0245641	0.808323	0.134084	0.183519
11970:17259_8276054:f	SLC5A5	Sus scrofa solute carrier family 5 (sodium iodide symporter), member 5 (SLC5A5), mRNA	SLC5A5	-0.0408328	0.686681	-0.0852765	0.398903	0.153111	0.128299
TC207731:f	-	-	-	-0.0411417	0.684437	0.0128135	0.899313	0.0412958	0.683318
31933:45360_CL711Contig1:r	OR8K1	PREDICTED: Sus scrofa NCK-associated protein 1 (NCKAP1), transcript variant 2, mRNA	NCKAP1	-0.0411526	0.684357	-0.116298	0.249207	0.115342	0.253146
14968:9820_CL2Contig1:f	PLEK	PREDICTED: Sus scrofa pleckstrin (PLEK), transcript variant X1, mRNA	PLEK	-0.0415095	0.681767	0.00841015	0.933815	0.0792133	0.433389
1660:1889_15414656:f	FAM55C	PREDICTED: Sus scrofa neurexophilin and PC-esterase domain family, member 3 (NXPE3), mRNA	NXPE3	-0.0420893	0.677567	-0.0718133	0.477691	0.1094	0.278584
11348:3109_41138487:r	AVIL	PREDICTED: Sus scrofa advillin (AVIL), transcript variant X1, mRNA	AVIL	-0.0426757	0.673329	-0.211241	0.0348824	0.0668176	0.508924
2331:27503_40484380:f	IL15RA	PREDICTED: Sus scrofa interleukin 15 receptor, alpha (IL15RA), transcript variant X1, mRNA	IL15RA	-0.0429408	0.671417	-0.00509324	0.959889	-0.0177874	0.860568
2976:6447_CL1Contig1:r	IL18	PREDICTED: Sus scrofa interleukin 18 (interferon-gamma-inducing factor) (IL18), transcript variant X1, mRNA	IL18	-0.0430132	0.670894	-0.103396	0.305973	0.100975	0.317497
12661:10356_CL1Contig1:f	PLEKHB2	PREDICTED: Sus scrofa pleckstrin homology domain-containing family B member 2-like (LOC100622476), mRNA	LOC100622476	-0.0441508	0.662714	-0.0568515	0.574238	0.00537806	0.957648
15343:2443_CL1Contig1:f	MTO1	PREDICTED: Sus scrofa mitochondrial tRNA translation optimization 1 (MTO1), mRNA	MTO1	-0.0444248	0.660749	-0.0593383	0.55758	0.125344	0.21402
14860:372_40837944:f	ABHD5	Sus scrofa abhydrolase domain containing 5 (ABHD5), mRNA	ABHD5	-0.0462276	0.647881	0.0794099	0.432244	0.104621	0.300248
32769:14951_34161578:f	-	PREDICTED: Sus scrofa sushi, nidogen and EGF-like domains 1 (SNED1), mRNA	SNED1	-0.0466079	0.645179	0.111123	0.271042	0.11017	0.275197
1824:6658_CL1Contig2:f	KBTBD7	PREDICTED: Sus scrofa kelch repeat and BTB (POZ) domain containing 7 (KBTBD7), mRNA	KBTBD7	-0.0471344	0.641447	-0.0534249	0.597562	0.126927	0.208245
14303:33693_CL3Contig1:f	ATAD1	PREDICTED: Sus scrofa ATPase family, AAA domain containing 1 (ATAD1), transcript variant X3, mRNA	ATAD1	-0.0515858	0.610253	-0.0772251	0.445056	-0.0419746	0.678397
13882:7239_CL1Contig1:r	SKAP2	PREDICTED: Sus scrofa src kinase-associated phosphoprotein 2-like (LOC100625903), mRNA	LOC100625903	-0.054763	0.588403	-0.0831971	0.410543	0.0507275	0.616216
5883:11664_CL2Contig1:f	PAFAH2	PREDICTED: Sus scrofa platelet-activating factor acetylhydrolase 2, 40kDa (PAFAH2), transcript variant X4, mRNA	PAFAH2	-0.0557764	0.581509	0.10969	0.277307	0.070628	0.485007
5741:3983_40423415:f	AP1S3	PREDICTED: Sus scrofa uncharacterized LOC100627432 (LOC100627432), mRNA	LOC100627432	-0.0558304	0.581143	-0.0935087	0.354779	0.212824	0.0335111
19686:3602_CL1Contig2:f	MFAP1	PREDICTED: Sus scrofa microfibrillar-associated protein 1 (MFAP1), mRNA	MFAP1	-0.0576622	0.568781	-0.0362979	0.719944	0.0853809	0.398324
4981:44070_CL2Contig2:f	CD300LF	PREDICTED: Sus scrofa CD300 molecule-like family member f (CD300LF), transcript variant X3, mRNA	CD300LF	-0.0584267	0.563659	0.072585	0.47296	0.129759	0.198191
11990:44862_CL3Contig1:r	TPM4	PREDICTED: Sus scrofa tropomyosin 4 (TPM4), transcript variant X4, mRNA	TPM4	-0.0584523	0.563488	-0.157188	0.118325	0.207841	0.0379874
32202:5785_40397984:f	STAT5B	Sus scrofa signal transducer and activator of transcription 5B (STAT5B), mRNA	STAT5B	-0.0600052	0.553153	-0.0812671	0.421522	-0.0851117	0.399819
2478:14151_CL2Contig1:r	-	PREDICTED: Sus scrofa glycerophosphocholine phosphodiesterase GDE1 homolog (S. cerevisiae) (GPCPD1), mRNA	GPCPD1	-0.0611847	0.545364	-0.0531376	0.599537	0.116058	0.250196
2503:14151_CL1Contig1:f	-	PREDICTED: Sus scrofa glycerophosphocholine phosphodiesterase GDE1 homolog (S. cerevisiae) (GPCPD1), mRNA	GPCPD1	-0.0621436	0.539072	-0.118741	0.239336	0.159217	0.11359
TC237166:f	-	-	-	-0.0627461	0.535137	-0.0286892	0.776913	0.123666	0.220267
2338:4643_CL3Contig1:f	ABI1	PREDICTED: Sus scrofa abl interactor 1-like (LOC100738420), misc_RNA	LOC100738420	-0.0646075	0.52307	0.0255747	0.800598	-0.0137094	0.892314
6081:7429_40466903:f	PSCDBP	PREDICTED: Sus scrofa cytohesin 1 interacting protein (CYTIP), mRNA	CYTIP	-0.0647554	0.522117	-0.064442	0.524137	0.0342113	0.73543
30466:7239_CL2Contig1:f	SKAP2	PREDICTED: Sus scrofa src kinase-associated phosphoprotein 2-like (LOC100625903), mRNA	LOC100625903	-0.0653437	0.518336	-0.0695178	0.491912	-0.0171034	0.865879
6469:20350_CL1Contig1:f	ABHD2	PREDICTED: Sus scrofa abhydrolase domain containing 2 (ABHD2), mRNA	ABHD2	-0.0657434	0.515775	0.0629549	0.533776	0.125793	0.212369
12695:1203_CL2Contig1:f	AK3	PREDICTED: Sus scrofa adenylate kinase 3 (AK3), transcript variant 1, mRNA	AK3	-0.0658383	0.515168	-0.0354775	0.72602	-0.0258805	0.798265
15973:14419_15416091:f	C4orf32	PREDICTED: Sus scrofa serine/threonine-protein kinase LMTK3-like (LOC102158861), mRNA	LOC102158861	-0.0658549	0.515062	-0.078829	0.43563	0.0494413	0.625198
6233:1309_CL1Contig1:f	PTGER4	PREDICTED: Sus scrofa prostaglandin E receptor 4 (subtype EP4) (PTGER4), mRNA	PTGER4	-0.0661795	0.512988	0.0437497	0.665593	0.0633143	0.531439
30851:1430_14658392:f	PAPPA	PREDICTED: Sus scrofa pregnancy-associated plasma protein-A (PAPP-A), mRNA	PAPP-A	-0.0666692	0.509867	-0.0768363	0.447358	0.0739354	0.464743
3635:13625_CL1Contig1:r	PRDX6	Sus scrofa peroxiredoxin 6 (PRDX6), mRNA	PRDX6	-0.0669946	0.507799	-0.0484542	0.63213	0.0873326	0.387589
11901:5649_CL1Contig1:r	SLU7	PREDICTED: Sus scrofa SLU7 splicing factor homolog (S. cerevisiae) (SLU7), mRNA	SLU7	-0.0685133	0.498206	-0.06515	0.51958	0.134442	0.182343
34715:9731_CL3Contig1:f	ZFAND5	PREDICTED: Sus scrofa zinc finger, AN1-type domain 5 (ZFAND5), transcript variant X2, mRNA	ZFAND5	-0.0702379	0.487427	0.113539	0.260692	0.0561323	0.579098
33319:34416_41142200:f	NIN	PREDICTED: Sus scrofa ninein (GSK3B interacting protein) (NIN), transcript variant 1, mRNA	NIN	-0.0709246	0.483171	-0.0159395	0.874929	0.118802	0.239092
16354:20538_C0007308m24-3:r	CD180	Sus scrofa CD180 molecule (CD180), mRNA	CD180	-0.0711078	0.482038	-0.0679152	0.501972	-0.00411338	0.967601
5646:1006_14658953:r	ADAM23	PREDICTED: Sus scrofa ADAM metallopeptidase domain 23 (ADAM23), mRNA	ADAM23	-0.0725467	0.473194	-0.0252935	0.802746	0.115911	0.2508
13447:45360_15418430:f	CLEC2D	PREDICTED: Sus scrofa C-type lectin domain family 2 member H-like (LOC100521013), transcript variant 2, mRNA	LOC100521013	-0.0726172	0.472763	-0.0804408	0.426273	0.148004	0.141688
16639:14562_CL4Contig1:f	PAK1	PREDICTED: Sus scrofa p21 protein (Cdc42/Rac)-activated kinase 1 (PAK1), mRNA	PAK1	-0.0757696	0.453708	-0.0283147	0.779751	0.0931097	0.356844
2290:40377_CL1Contig1:f	ZNFX1	PREDICTED: Sus scrofa NFX1-type zinc finger-containing protein 1-like (LOC102164565), mRNA	LOC102164565	-0.076588	0.448831	-0.0808124	0.424133	-0.00881731	0.930619
18352:2016_CL3Contig1:r	ARRDC4	PREDICTED: Sus scrofa arrestin domain containing 4 (ARRDC4), mRNA	ARRDC4	-0.0770523	0.446078	0.0887599	0.379849	0.120464	0.232539
14679:2625_CL1Contig1:r	PDE4B	PREDICTED: Sus scrofa cAMP-specific 3',5'-cyclic phosphodiesterase 4B-like (LOC100620216), mRNA	LOC100620216	-0.0773398	0.444378	-0.0556767	0.582186	0.2056	0.0401568
12898:9552_CL1Contig1:f	SOD2	Sus scrofa superoxide dismutase 2, mitochondrial (SOD2), mRNA	SOD2	-0.0781785	0.439439	0.0217677	0.829794	0.115151	0.25394
14104:1017_CL2Contig1:f	OBFC2A	PREDICTED: Sus scrofa nucleic acid binding protein 1 (OBFC2A), transcript variant X6, mRNA	OBFC2A	-0.0783543	0.438408	-0.0339817	0.737141	0.0531634	0.59936
30767:42422_40839394:f	-	-	-	-0.0788646	0.435422	0.0576212	0.569057	-0.000925318	0.99271
3038:21702_CL3Contig1:r	DDX6	PREDICTED: Sus scrofa DEAD (Asp-Glu-Ala-Asp) box helicase 6 (DDX6), transcript variant X1, mRNA	DDX6	-0.0798621	0.429619	0.015665	0.877066	0.0125276	0.901548
1194:45360_CL107Contig1:f	ANXA4	Sus scrofa annexin A4 (ANXA4), mRNA	ANXA4	-0.0805614	0.425578	-0.0487831	0.629817	0.0994034	0.325127
13681:4052_CL3Contig1:f	STEAP4	Sus scrofa STEAP family member 4 (STEAP4), mRNA	STEAP4	-0.0816311	0.419438	-0.0784208	0.438018	0.159382	0.113211
32282:39956_14657852:f	KTELC1	-	-	-0.0816919	0.419091	-0.03245	0.748586	0.0244239	0.809397
31976:37222_CL4Contig2:r	ACSL1	PREDICTED: Sus scrofa acyl-CoA synthetase long-chain family member 1 (ACSL1), transcript variant X2, mRNA	ACSL1	-0.0818658	0.418098	0.00927522	0.927025	0.24315	0.0147836
8124:9586_CL2Contig1:f	-	-	-	-0.0822944	0.415657	0.0116497	0.908416	0.172622	0.0858997
16251:4149_CL2Contig1:r	SH3BGRL	PREDICTED: Sus scrofa SH3 domain-binding glutamic acid-rich-like protein-like (LOC100520772), mRNA	LOC100520772	-0.082422	0.414932	-0.0111988	0.911947	0.0290843	0.773923
6770:13186_CL5Contig1:f	CASP14	Sus scrofa caspase-15 (LOC641352), mRNA	LOC641352	-0.0833978	0.409411	0.0385501	0.703355	0.0578227	0.567704
TC224301:f	-	-	-	-0.0834385	0.409181	-0.0443567	0.661237	-0.013547	0.893582
14793:2919_CL1Contig1:f	IFNGR1	PREDICTED: Sus scrofa interferon gamma receptor 1 (IFNGR1), transcript variant X1, mRNA	IFNGR1	-0.0844732	0.403376	-0.0375642	0.7106	0.0762829	0.450646
19676:11265_CL1Contig1:f	NFKBIA	Sus scrofa nuclear factor of kappa light polypeptide gene enhancer in B-cells inhibitor, alpha (NFKBIA), mRNA	NFKBIA	-0.0852828	0.398868	0.000473216	0.996272	0.115025	0.254463
5974:8619_51328409:f	SESTD1	PREDICTED: Sus scrofa SEC14 and spectrin domains 1 (SESTD1), transcript variant X2, mRNA	SESTD1	-0.0856562	0.396799	-0.0102476	0.9194	0.00978749	0.923007
2293:983_CL1Contig4:f	B4GALT5	PREDICTED: Sus scrofa UDP-Gal:betaGlcNAc beta 1,4- galactosyltransferase, polypeptide 5 (B4GALT5), mRNA	B4GALT5	-0.085938	0.395242	0.0328119	0.745877	0.133861	0.184256
31517:14582_CL1Contig1:f	C4BPA	PREDICTED: Sus scrofa C4b-binding protein alpha chain-like (LOC100520761), transcript variant X2, mRNA	LOC100520761	-0.0861817	0.393898	0.0440097	0.663726	0.0878928	0.38454
10819:24236_CL1Contig1:r	BCL2L14	PREDICTED: Sus scrofa BCL2-like 14 (apoptosis facilitator) (BCL2L14), mRNA	BCL2L14	-0.0867263	0.390905	-0.012512	0.90167	0.155303	0.12286
1303:7639_CL1Contig1:f	LAPTM4A	PREDICTED: Sus scrofa lysosomal protein transmembrane 4 alpha (LAPTM4A), mRNA	LAPTM4A	-0.0868983	0.389963	-0.0131405	0.896758	0.0674392	0.504981
30744:10992_CL1Contig1:f	ETV7	PREDICTED: Sus scrofa ets variant 7 (ETV7), mRNA	ETV7	-0.0881501	0.383144	-0.0797066	0.430521	0.049088	0.627675
10692:8691_CL1Contig2:r	SNX10	PREDICTED: Sus scrofa sorting nexin 10 (SNX10), transcript variant X3, mRNA	SNX10	-0.088154	0.383123	-0.0783004	0.438724	0.166356	0.098088
414:16842_CL1Contig1:r	C3orf38	-	-	-0.0883962	0.381812	0.000165178	0.998699	0.0261849	0.795943
11741:34980_CL1Contig1:r	BST2	Sus scrofa bone marrow stromal cell antigen 2 (BST2), mRNA	BST2	-0.0890338	0.378374	0.0774672	0.443626	0.116804	0.24714
12478:21898_CL1Contig1:r	CD14	Sus scrofa CD14 molecule (CD14), mRNA	CD14	-0.0892856	0.377022	0.101488	0.315034	0.108153	0.284134
9750:39839_CL1Contig1:r	MCL1	PREDICTED: Sus scrofa myeloid cell leukemia sequence 1 (BCL2-related) (MCL1), transcript variant X1, mRNA	MCL1	-0.0898767	0.373859	0.0699714	0.489085	0.137181	0.173511
17158:36812_CL3Contig1:f	RGS12	PREDICTED: Sus scrofa regulator of G-protein signaling 12 (RGS12), transcript variant X1, mRNA	RGS12	-0.0904913	0.370587	-0.0754404	0.455678	0.0966938	0.338554
33393:5134_6863459:f	SAMD9	PREDICTED: Sus scrofa sterile alpha motif domain containing 9 (SAMD9), transcript variant X2, mRNA	SAMD9	-0.0909144	0.368344	-0.0252328	0.80321	0.0725808	0.472986
11481:2807_CL1Contig1:f	SCARB2	Sus scrofa scavenger receptor class B, member 2 (SCARB2), mRNA	SCARB2	-0.0921416	0.361888	-0.0626158	0.535987	0.0750579	0.457972
7520:983_CL1Contig2:r	B4GALT5	PREDICTED: Sus scrofa UDP-Gal:betaGlcNAc beta 1,4- galactosyltransferase, polypeptide 5 (B4GALT5), mRNA	B4GALT5	-0.0922364	0.361393	0.00892584	0.929767	0.250268	0.0120281
3907:5715_CL12Contig1:r	KLHL2	PREDICTED: Sus scrofa kelch-like family member 2 (KLHL2), transcript variant X2, mRNA	KLHL2	-0.0926177	0.359402	0.104112	0.302619	0.197333	0.0490781
14728:25981_CL1Contig1:r	IL15	PREDICTED: Sus scrofa interleukin 15 (IL15), transcript variant X2, mRNA	IL15	-0.0926701	0.359129	0.0732401	0.468964	0.0773759	0.444165
9817:11373_CL2Contig1:f	S100A12	Sus scrofa S100 calcium binding protein A12 (S100A12), mRNA	S100A12	-0.0927824	0.358545	0.150191	0.135829	0.165394	0.100075
14266:9091_CL1Contig2:f	UPP1	PREDICTED: Sus scrofa uridine phosphorylase 1-like (LOC100625277), mRNA	LOC100625277	-0.0931518	0.356626	0.0923356	0.360874	0.146607	0.145526
10729:1721_CL1Contig1:r	TST	PREDICTED: Sus scrofa thiosulfate sulfurtransferase (rhodanese)-like domain containing 1 (TSTD1), transcript variant X1, mRNA	TSTD1	-0.0931594	0.356587	-0.0455938	0.652393	0.113439	0.261115
32249:24841_26016441:f	KIF26B	PREDICTED: Sus scrofa kinesin family member 26B (KIF26B), mRNA	KIF26B	-0.0940423	0.352028	0.0488045	0.629667	0.136261	0.176442
13443:42538_CL2Contig1:r	AIM1	PREDICTED: Sus scrofa absent in melanoma 1 (AIM1), mRNA	AIM1	-0.0946149	0.34909	-0.0940368	0.352056	0.179119	0.0745664
31423:11780_CL2Contig1:r	OPTN	Sus scrofa optineurin (OPTN), mRNA	OPTN	-0.0946671	0.348823	0.0196257	0.846326	0.0438921	0.66457
14436:7115_CL1Contig1:f	PRDM1	PREDICTED: Sus scrofa PR domain containing 1, with ZNF domain (PRDM1), transcript variant X5, mRNA	PRDM1	-0.0954893	0.344634	0.00619207	0.951245	0.130967	0.194011
TC199589:f	-	-	-	-0.0967965	0.338039	-0.0632151	0.532084	0.0129068	0.898584
3253:178_CL2Contig1:r	TOR3A	PREDICTED: Sus scrofa torsin family 3, member A (TOR3A), transcript variant X1, mRNA	TOR3A	-0.097031	0.336864	0.0866485	0.391331	0.14102	0.16167
2374:15261_CL1Contig1:r	PRPF18	Sus scrofa PRP18 pre-mRNA processing factor 18 homolog (S. cerevisiae) (PRPF18), mRNA	PRPF18	-0.0973482	0.33528	-0.0772198	0.445087	0.0651257	0.519736
8443:16666_CL1Contig1:f	CCDC111	PREDICTED: Sus scrofa coiled-coil domain-containing protein 111-like (LOC100515586), mRNA	LOC100515586	-0.0982476	0.330812	0.0305202	0.763083	0.0738409	0.465315
3967:6943_CL1Contig1:r	-	PREDICTED: Sus scrofa hydroxycarboxylic acid receptor 2-like (LOC100155773), mRNA	LOC100155773	-0.0986895	0.328631	-0.0738467	0.46528	0.151785	0.131679
457:18584_51304632:r	-	Sus scrofa CD47 molecule (CD47), mRNA	CD47	-0.0988442	0.32787	0.0151415	0.881143	0.175633	0.0804874
30252:40377_49417891:f	-	PREDICTED: Sus scrofa zinc finger, NFX1-type containing 1 (ZNFX1), mRNA	ZNFX1	-0.0991988	0.326129	-0.0130561	0.897417	0.158818	0.114509
18940:3302_CL1Contig1:r	IFRD1	Sus scrofa interferon-related developmental regulator 1 (IFRD1), mRNA	IFRD1	-0.09939	0.325193	0.109033	0.280213	0.235686	0.0182461
19115:14012_CL1Contig1:f	GPR160	PREDICTED: Sus scrofa G protein-coupled receptor 160 (GPR160), mRNA	GPR160	-0.0996498	0.323923	-0.00579657	0.954356	0.189212	0.0593758
15714:14279_CL1Contig1:r	USP18	Sus scrofa ubiquitin specific peptidase 18 (USP18), mRNA	USP18	-0.100091	0.321776	0.0302343	0.765238	0.128211	0.203643
9816:28594_CL1Contig1:r	S100A8	Sus scrofa S100 calcium binding protein A8 (S100A8), mRNA	S100A8	-0.100136	0.321558	0.203512	0.0422708	0.169314	0.0921745
9700:8394_CL1Contig1:f	TXNIP	Sus scrofa thioredoxin interacting protein (TXNIP), mRNA	TXNIP	-0.100885	0.317933	0.00431002	0.966053	0.0888615	0.379302
3681:30973_CL3Contig1:f	ALDH2	PREDICTED: Sus scrofa aldehyde dehydrogenase 2 family (mitochondrial) (ALDH2), transcript variant X1, mRNA	ALDH2	-0.101079	0.316996	0.0644003	0.524407	0.116103	0.250008
12232:33181_CL1Contig1:f	M6PRBP1	Sus scrofa perilipin 3 (PLIN3), mRNA	PLIN3	-0.101086	0.316963	0.190801	0.0572332	0.197548	0.0488262
10779:26832_CL1Contig1:r	LRMP	PREDICTED: Sus scrofa lymphoid-restricted membrane protein (LRMP), mRNA	LRMP	-0.101621	0.314394	-0.0313596	0.756767	0.146899	0.144719
403:2532_CL2Contig1:r	SAMSN1	PREDICTED: Sus scrofa SAM domain, SH3 domain and nuclear localization signals 1 (SAMSN1), mRNA	SAMSN1	-0.10181	0.313494	-0.0540389	0.593352	0.0461599	0.648362
16036:10630_26016454:f	PILRA	PREDICTED: Sus scrofa paired immunoglobin-like type 2 receptor alpha (PILRA), mRNA	PILRA	-0.101855	0.313275	0.0783512	0.438426	0.213788	0.0326993
2948:5514_CL2Contig1:f	TCN1	PREDICTED: Sus scrofa uncharacterized LOC100621891 (LOC100621891), misc_RNA	LOC100621891	-0.102492	0.310244	-0.0186473	0.8539	0.0521486	0.606357
8246:7076_CL2Contig2:r	SLC25A28	PREDICTED: Sus scrofa solute carrier family 25 (mitochondrial iron transporter), member 28 (SLC25A28), mRNA	SLC25A28	-0.102607	0.309698	-0.000923029	0.992728	0.0872773	0.387891
4548:3328_CL1Contig1:f	DYNC1LI2	Sus scrofa dynein, cytoplasmic 1, light intermediate chain 2 (DYNC1LI2), mRNA	DYNC1LI2	-0.103407	0.305922	-0.0298977	0.767777	0.169746	0.0913359
18786:45185_CL1Contig1:r	ZFAND3	PREDICTED: Sus scrofa zinc finger, AN1-type domain 3 (ZFAND3), mRNA	ZFAND3	-0.103581	0.305105	0.12008	0.234039	0.161313	0.108854
227:434_CL1Contig1:f	P2RY1	PREDICTED: Sus scrofa purinergic receptor P2Y, G-protein coupled, 1 (P2RY1), transcript variant X2, mRNA	P2RY1	-0.104342	0.301544	0.118896	0.238717	0.283506	0.00425912
TC207349:f	-	-	-	-0.104463	0.30098	-0.0800173	0.428721	0.106269	0.292657
18265:7548_CL1Contig1:f	IL13RA1	Sus scrofa interleukin 13 receptor, alpha 1 (IL13RA1), mRNA	IL13RA1	-0.104744	0.299679	-0.125263	0.214319	0.151354	0.13279
9758:24019_CL1Contig1:r	C1orf54	PREDICTED: Sus scrofa uncharacterized protein C1orf54-like (LOC100155802), transcript variant X4, mRNA	LOC100155802	-0.105103	0.298015	0.0858172	0.395909	0.144841	0.150494
14373:19944_CL1Contig1:f	-	PREDICTED: Sus scrofa KIAA2026 ortholog (KIAA2026), transcript variant X1, mRNA	KIAA2026	-0.105667	0.295416	-0.0191546	0.849971	0.155932	0.121331
2786:12475_CL2Contig1:r	CASP4	PREDICTED: Sus scrofa caspase 4, apoptosis-related cysteine peptidase (CASP4), transcript variant X4, mRNA	CASP4	-0.105691	0.295304	0.00756071	0.940487	0.117755	0.243288
31192:25469_CL1Contig1:f	AKAP13	PREDICTED: Sus scrofa A kinase (PRKA) anchor protein 13 (AKAP13), mRNA	AKAP13	-0.106181	0.29306	0.157815	0.116846	0.153488	0.127352
19663:34974_CL22Contig1:f	FES	PREDICTED: Sus scrofa feline sarcoma oncogene (FES), transcript variant 1, mRNA	FES	-0.106318	0.292431	0.0577324	0.56831	0.0478712	0.636238
34895:37222_CL4Contig3:f	ACSL1	Sus scrofa acyl-CoA synthetase long-chain family member 1 (ACSL1), mRNA	ACSL1	-0.107766	0.285872	-0.0637599	0.528548	0.199565	0.0465216
TC226654:f	-	-	-	-0.107784	0.285792	0.0133545	0.895086	0.109222	0.279372
NM_214327.1	-	-	-	-0.10779	0.285765	-0.120881	0.230913	-0.0100539	0.920918
4810:6657_CL2Contig1:r	KPNA2	Sus scrofa karyopherin alpha 2 (RAG cohort 1, importin alpha 1) (KPNA2), mRNA	KPNA2	-0.108093	0.284404	-0.0601726	0.552044	0.0146007	0.885359
10814:45360_CL1332Contig1:f	CLEC7A	PREDICTED: Sus scrofa C-type lectin domain family 7, member A (CLEC7A), transcript variant X3, mRNA	CLEC7A	-0.108335	0.283322	0.0938041	0.353254	0.139038	0.167706
14976:15284_CL1Contig1:f	SQRDL	PREDICTED: Sus scrofa sulfide:quinone oxidoreductase, mitochondrial-like (LOC100152170), transcript variant X1, mRNA	LOC100152170	-0.108857	0.280994	0.0394762	0.696573	0.147547	0.142934
3457:7293_CL1Contig1:f	SELL	Sus scrofa selectin L (SELL), mRNA	SELL	-0.109078	0.280011	-0.0104307	0.917964	0.181207	0.0711916
3859:15886_CL1Contig1:r	TLR2	PREDICTED: Sus scrofa toll-like receptor 2 (TLR2), transcript variant X3, mRNA	TLR2	-0.109818	0.27674	-0.0372169	0.713158	0.18875	0.0600112
34776:7246_40403707:f	NUMB	PREDICTED: Sus scrofa numb homolog (Drosophila) (NUMB), transcript variant X5, mRNA	NUMB	-0.110377	0.27429	-0.0564792	0.576751	0.133676	0.184867
10541:28141_54520812:f	-	PREDICTED: Sus scrofa pigeon homolog (Drosophila) (PION), mRNA	PION	-0.110495	0.273772	-0.0242872	0.810444	0.0825686	0.4141
1167:33009_CL1Contig1:f	VPS54	PREDICTED: Sus scrofa vacuolar protein sorting-associated protein 54-like (LOC100519597), transcript variant 2, partial mRNA	LOC100519597	-0.110498	0.273759	-0.107667	0.286315	0.0412021	0.683998
11334:7676_CL1Contig3:r	DNAJA1	Sus scrofa DnaJ (Hsp40) homolog, subfamily A, member 1 (DNAJA1), mRNA	DNAJA1	-0.111521	0.269317	0.0516232	0.609994	0.183948	0.0669484
31367:13876_CL1Contig1:r	CD274	PREDICTED: Sus scrofa CD274 molecule (CD274), transcript variant X6, mRNA	CD274	-0.111577	0.269076	-0.0885434	0.381017	0.106039	0.293709
15590:45360_CL182Contig1:r	CLEC2B	PREDICTED: Sus scrofa C-type lectin domain family 2, member B (CLEC2B), transcript variant X1, mRNA	CLEC2B	-0.112014	0.267192	0.0168481	0.867862	0.127221	0.207185
10646:14251_CL1Contig1-B:f	-	-	-	-0.112264	0.266117	0.095154	0.346338	0.153066	0.128412
17879:1544_CL1Contig2-B:r	-	-	-	-0.112722	0.264161	-0.153341	0.127721	0.00328717	0.974106
8473:4497_CL1Contig1:r	UBXD6	PREDICTED: Sus scrofa UBX domain protein 8 (UBXN8), transcript variant X2, mRNA	UBXN8	-0.11298	0.263064	0.0330874	0.743816	0.135384	0.17927
TC223800:f	-	-	-	-0.112999	0.26298	0.141609	0.159907	0.164866	0.101179
940:12701_CL1Contig1:f	RNASE4	Sus scrofa angiogenin (ANG1), mRNA	ANG1	-0.113214	0.262069	0.128456	0.202774	0.193594	0.0536196
32057:25004_CL1Contig1:r	LY96	Sus scrofa lymphocyte antigen 96 (LY96), mRNA	LY96	-0.113214	0.262068	0.034966	0.729816	0.148951	0.139127
7116:820_CL2Contig1:f	MAPK14	PREDICTED: Sus scrofa mitogen-activated protein kinase 14 (MAPK14), transcript variant X2, mRNA	MAPK14	-0.113573	0.260549	0.0304457	0.763644	0.0668125	0.508956
30688:19005_54517181:f	DDX58	-	-	-0.114013	0.258692	-0.0909813	0.367991	0.155367	0.122704
17879:1544_CL1Contig1:r	LAMP2	Sus scrofa lysosomal-associated membrane protein 2 (LAMP2), transcript variant 1, mRNA	LAMP2	-0.114334	0.257347	-0.0667522	0.509339	0.172655	0.0858386
4189:4949_11503730:f	NTF5	Sus scrofa neurotrophin 4 (NTF4), mRNA	NTF4	-0.115725	0.251567	0.0834317	0.40922	0.0876911	0.385636
10399:4962_CL3Contig1:r	EGLN3	PREDICTED: Sus scrofa egl-9 family hypoxia-inducible factor 3 (EGLN3), mRNA	EGLN3	-0.117293	0.245153	-0.0159838	0.874584	0.197765	0.0485745
11550:983_CL5Contig1:f	B4GALT6	PREDICTED: Sus scrofa UDP-Gal:betaGlcNAc beta 1,4- galactosyltransferase, polypeptide 6 (B4GALT6), transcript variant 1, mRNA	B4GALT6	-0.117373	0.244831	0.13239	0.189169	0.227564	0.0227866
12609:7628_CL1Contig1:f	GNG10	PREDICTED: Sus scrofa guanine nucleotide binding protein (G protein), gamma 10 (GNG10), transcript variant X3, misc_RNA	GNG10	-0.117435	0.244578	0.00733514	0.94226	0.177442	0.0773697
3354:14582_CL2Contig1:r	CD46	Sus scrofa CD46 molecule, complement regulatory protein (CD46), mRNA	CD46	-0.11753	0.244195	-0.0282018	0.780607	0.041514	0.681734
15824:2126_CL1Contig1:f	AIG1	PREDICTED: Sus scrofa androgen-induced 1 (AIG1), mRNA	AIG1	-0.118354	0.240882	0.0804346	0.426309	0.152592	0.129614
5009:21779_CL1Contig3:r	TMEM49	PREDICTED: Sus scrofa vacuole membrane protein 1 (VMP1), transcript variant X2, mRNA	VMP1	-0.1184	0.240696	-0.0519992	0.60739	0.0380818	0.706793
9757:25030_8328215:f	MRPS21	PREDICTED: Sus scrofa uncharacterized LOC100156195 (LOC100156195), transcript variant X1, mRNA	LOC100156195	-0.118665	0.23964	0.225543	0.0240563	0.170669	0.0895625
NM_001025220.1	PDCD1LG2	-	-	-0.119116	0.237845	0.044947	0.657011	-0.0172589	0.864671
12815:2278_CL1Contig1:f	TDRD7	PREDICTED: Sus scrofa tudor domain containing 7 (TDRD7), mRNA	TDRD7	-0.119127	0.237799	-0.0605072	0.549831	0.121994	0.226615
15817:397_CL2Contig1:f	LMNB1	PREDICTED: Sus scrofa lamin B1 (LMNB1), transcript variant X2, mRNA	LMNB1	-0.11936	0.236879	-0.0867009	0.391044	0.034723	0.731623
34614:4_40429311:f	IL27	Sus scrofa interleukin 27 (IL27), mRNA	IL27	-0.119735	0.235398	0.202404	0.0434306	0.151699	0.131901
2375:15261_CL2Contig1:f	PRPF18	Sus scrofa PRP18 pre-mRNA processing factor 18 homolog (S. cerevisiae) (PRPF18), mRNA	PRPF18	-0.11986	0.234907	0.193758	0.0534129	0.0786029	0.436952
32303:3881_CL1Contig1:f	GYG1	PREDICTED: Sus scrofa glycogenin 1 (GYG1), mRNA	GYG1	-0.120208	0.233538	-0.0274265	0.786492	0.0593367	0.557591
32038:2550_CL1Contig1:r	SH3GLB1	PREDICTED: Sus scrofa SH3-domain GRB2-like endophilin B1 (SH3GLB1), transcript variant X2, mRNA	SH3GLB1	-0.120232	0.233446	0.0534003	0.597731	0.0484457	0.63219
4155:4800_9020196:f	CEACAM6	PREDICTED: Sus scrofa carcinoembryonic antigen-related cell adhesion molecule 6-like (LOC100738786), transcript variant X1, mRNA	LOC100738786	-0.120316	0.233116	0.148736	0.139706	0.283979	0.00419281
2766:5629_CL1Contig1:f	ATP6V1C1	Sus scrofa ATPase, H+ transporting, lysosomal 42kDa, V1 subunit C1 (ATP6V1C1), mRNA	ATP6V1C1	-0.120334	0.233046	-0.0932728	0.355999	-0.0298944	0.767802
5093:18777_8275319:r	CD68	PREDICTED: Sus scrofa eukaryotic translation initiation factor 4A1 (EIF4A1), transcript variant X1, mRNA	EIF4A1	-0.120964	0.23059	0.0191294	0.850166	0.0339818	0.737141
6872:24206_CL1Contig1:r	PXK	PREDICTED: Sus scrofa PX domain containing serine/threonine kinase (PXK), transcript variant X1, mRNA	PXK	-0.121312	0.229244	0.1119	0.267683	0.158387	0.115509
6685:36357_CL4Contig1:f	PLXNA1	-	-	-0.121811	0.227317	0.083977	0.406154	0.0395258	0.696211
6975:12135_CL1Contig1:r	ATRIP	PREDICTED: Sus scrofa three prime repair exonuclease 1 (TREX1), transcript variant X1, mRNA	TREX1	-0.121952	0.226776	-0.0159429	0.874902	-0.00667039	0.947485
NM_214130.1	-	-	-	-0.121966	0.226722	-0.0662446	0.512572	0.0357826	0.723758
9828:27670_CL1Contig2:f	C1orf178	PREDICTED: Sus scrofa BCL2-like 15 (BCL2L15), mRNA	BCL2L15	-0.122556	0.224467	-0.0789776	0.434763	0.0791053	0.434018
547:39956_CL1Contig2:r	KTELC1	-	-	-0.123739	0.219991	0.0210546	0.83529	0.172813	0.0855484
848:6548_CL1Contig1:r	TGM1	PREDICTED: Sus scrofa transglutaminase 1 (TGM1), mRNA	TGM1	-0.124389	0.21756	0.0239471	0.813049	0.0678209	0.502568
33940:3881_CL3Contig1:r	GYG1	PREDICTED: Sus scrofa glycogenin 1 (GYG1), mRNA	GYG1	-0.125316	0.214121	0.0228963	0.821112	0.0357282	0.724162
15671:5134_CL1Contig1:f	SAMD9	PREDICTED: Sus scrofa sterile alpha motif domain containing 9 (SAMD9), transcript variant X1, mRNA	SAMD9	-0.126402	0.210147	-0.0831041	0.411068	0.146002	0.147215
2863:8732_CL1Contig1:f	PHF21A	PREDICTED: Sus scrofa PHD finger protein 21A (PHF21A), transcript variant X2, mRNA	PHF21A	-0.126764	0.208835	-0.0886947	0.380201	0.116375	0.248893
12379:2886_CL2Contig1:r	SNX2	PREDICTED: Sus scrofa sorting nexin 2 (SNX2), partial mRNA	SNX2	-0.127047	0.207812	-0.0723767	0.474234	0.0378337	0.708617
9096:16108_CL1Contig2:r	C11orf79	PREDICTED: Sus scrofa succinate dehydrogenase complex assembly factor 2 (SDHAF2), mRNA	SDHAF2	-0.127082	0.207686	0.0416702	0.680602	0.0114548	0.909942
11473:26685_CL1Contig1:f	PF4	PREDICTED: Sus scrofa uncharacterized LOC100520680 (LOC100520680), mRNA	LOC100520680	-0.127527	0.206083	0.007651	0.939778	0.167947	0.0948722
NM_001011646.1	-	-	-	-0.127552	0.205994	0.0226955	0.822656	0.235649	0.0182648
TC238171:f	-	-	-	-0.128146	0.203874	-0.0719769	0.476685	0.0775335	0.443235
30175:43944_11693287:f	-	Sus scrofa thioredoxin (TXN), mRNA	TXN	-0.129571	0.198846	-0.0342513	0.735133	0.151619	0.132107
3275:24133_CL1Contig1:r	RNASEL	Sus scrofa ribonuclease L (2',5'-oligoisoadenylate synthetase-dependent) (RNASEL), mRNA	RNASEL	-0.129916	0.197643	-0.065132	0.519695	0.145168	0.149563
TC212315:f	-	-	-	-0.131882	0.190887	-0.00999487	0.921381	0.0299434	0.767432
14113:16261_CL1Contig1-A:f	-	-	-	-0.132337	0.189346	0.0612286	0.545075	0.152642	0.129486
12581:45360_CL1175Contig1:f	NLRP3	Sus scrofa NLR family, pyrin domain containing 3 (NLRP3), mRNA	NLRP3	-0.132469	0.188902	-0.0929272	0.357792	0.0925127	0.359949
9778:5621_CL2Contig2:f	FCGR1A	PREDICTED: Sus scrofa Fc fragment of IgG, high affinity Ia, receptor (CD64) (FCGR1A), transcript variant X3, mRNA	FCGR1A	-0.13248	0.188864	0.0694805	0.492145	0.23388	0.0191818
TC209229:f	-	-	-	-0.133359	0.185922	0.145166	0.149569	0.1584	0.115478
TC208904:f	-	-	-	-0.133651	0.184952	0.045195	0.655239	0.0354188	0.726455
1866:18535_CL1Contig1:f	EPSTI1	PREDICTED: Sus scrofa epithelial stromal interaction 1 (breast) (EPSTI1), transcript variant X2, mRNA	EPSTI1	-0.133999	0.183799	0.0232396	0.818476	0.185839	0.0641431
14376:18210_CL2Contig1:f	KIAA2026	PREDICTED: Sus scrofa KIAA2026 ortholog (KIAA2026), transcript variant X1, mRNA	KIAA2026	-0.134154	0.183288	-0.00823023	0.935228	0.0159793	0.874619
5919:30721_CL16Contig1:f	DDEFL1	PREDICTED: Sus scrofa ArfGAP with SH3 domain, ankyrin repeat and PH domain 3 (ASAP3), mRNA	ASAP3	-0.135009	0.180486	0.0519195	0.607942	0.134257	0.182948
1896:5752_CL1Contig1:r	P2RY5	PREDICTED: Sus scrofa lysophosphatidic acid receptor 6 (LPAR6), mRNA	LPAR6	-0.135746	0.178098	-0.134532	0.182047	0.0170797	0.866063
TC227946:f	-	-	-	-0.137054	0.173913	-0.018457	0.855375	0.0881943	0.382905
11474:10930_CL2Contig1:f	PPBP	PREDICTED: Sus scrofa platelet basic protein-like (LOC100524561), mRNA	LOC100524561	-0.137873	0.171332	-0.0235162	0.816353	0.122143	0.226043
10225:5073_995874:f	ACSL4	Sus scrofa acyl-CoA synthetase long-chain family member 4 (ACSL4), mRNA	ACSL4	-0.138879	0.168198	-0.00827835	0.93485	0.232349	0.0200073
942:12701_CL3Contig1:r	RNASE4	Sus scrofa ribonuclease, RNase A family, 4 (RNASE4), mRNA	RNASE4	-0.138949	0.167981	-0.0404159	0.689716	0.124394	0.217539
6343:21325_CL1Contig3:f	RNF13	PREDICTED: Sus scrofa ring finger protein 13 (RNF13), mRNA	RNF13	-0.139364	0.166704	-0.0810784	0.422604	0.222893	0.0258117
31004:21836_49917275:f	EMR1	PREDICTED: Sus scrofa egf-like module containing, mucin-like, hormone receptor-like 1 (EMR1), mRNA	EMR1	-0.13985	0.165214	0.170263	0.0903383	0.156295	0.120456
NM_214255.1	-	-	-	-0.140227	0.164065	0.183467	0.0676785	0.117122	0.245846
8431:13186_CL3Contig1:r	CASP3	PREDICTED: Sus scrofa caspase 3, apoptosis-related cysteine peptidase (CASP3), mRNA	CASP3	-0.140852	0.162176	0.0185403	0.854729	0.0681431	0.500535
31176:24133_13660175:f	RNASEL	Sus scrofa ribonuclease L (2',5'-oligoisoadenylate synthetase-dependent) (RNASEL), mRNA	RNASEL	-0.141362	0.160646	0.0885738	0.380853	0.0524295	0.604416
32773:5444_CL2Contig1:f	VCPIP1	PREDICTED: Sus scrofa deubiquitinating protein VCIP135-like (LOC100524801), mRNA	LOC100524801	-0.142379	0.157625	-0.0308196	0.760828	0.115842	0.251083
TC206643:f	-	-	-	-0.142581	0.157032	0.0139212	0.89066	0.0280513	0.781748
19776:24927_CL3Contig3:r	-	Sus scrofa heat shock protein 70.2 (HSP70.2), mRNA	HSP70.2	-0.143152	0.155359	0.00288653	0.977261	0.0628649	0.534362
9305:16144_CL1Contig2:r	C1orf41	PREDICTED: Sus scrofa heat shock protein family B (small), member 11 (HSPB11), transcript variant X4, mRNA	HSPB11	-0.143477	0.154415	0.011458	0.909917	0.113267	0.261843
8310:42199_CL1Contig1:f	SMNDC1	PREDICTED: Sus scrofa survival motor neuron domain containing 1 (SMNDC1), transcript variant X1, mRNA	SMNDC1	-0.144239	0.152214	-0.000884475	0.993032	-0.0294585	0.771094
2087:4739_CL1Contig1:f	ZBP1	Sus scrofa Z-DNA binding protein 1 (ZBP1), mRNA	ZBP1	-0.145008	0.150017	0.124657	0.21656	0.171822	0.0873851
19768:21656_CL1Contig2:f	-	Sus scrofa allograft inflammatory factor 1 (AIF1), mRNA	AIF1	-0.145146	0.149627	0.0765189	0.449242	0.192885	0.0545185
7554:4571_CL6Contig1:r	ZCCHC6	PREDICTED: Sus scrofa zinc finger, CCHC domain containing 6 (ZCCHC6), transcript variant X1, mRNA	ZCCHC6	-0.146621	0.145488	-0.0848892	0.401056	0.210737	0.035329
18332:3513_CL1Contig1:f	HNMT	Sus scrofa histamine N-methyltransferase (HNMT), mRNA	HNMT	-0.146782	0.145042	-0.0140359	0.889766	-0.000935404	0.99263
9116:1625_CL2Contig2:f	ASRGL1	PREDICTED: Sus scrofa asparaginase like 1 (ASRGL1), transcript variant X2, mRNA	ASRGL1	-0.146908	0.144694	0.0638796	0.527772	0.197268	0.0491532
34283:4948_CL1Contig2:r	RHBDD1	-	-	-0.147251	0.143747	0.000573666	0.99548	0.228035	0.0224994
9922:24960_CL1Contig1:f	RWDD3	PREDICTED: Sus scrofa RWD domain containing 3 (RWDD3), mRNA	RWDD3	-0.148117	0.141379	0.2022	0.0436465	0.17909	0.0746146
83:20590_15040211:f	IL1RAP	PREDICTED: Sus scrofa interleukin 1 receptor accessory protein (IL1RAP), transcript variant X2, mRNA	IL1RAP	-0.148225	0.141085	-0.0458629	0.650476	0.107756	0.285916
17785:7062_CL1Contig1:f	EMB	PREDICTED: Sus scrofa embigin-like (LOC100622067), mRNA	LOC100622067	-0.148727	0.13973	0.019299	0.848854	0.121821	0.22728
8422:20836_CL1Contig1:r	-	PREDICTED: Sus scrofa family with sequence similarity 149, member A (FAM149A), transcript variant X1, mRNA	FAM149A	-0.149232	0.138374	0.128456	0.202772	0.176653	0.078718
10355:14253_CL4Contig1:r	JHDM1D	PREDICTED: Sus scrofa jumonji C domain containing histone demethylase 1 homolog D (S. cerevisiae) (JHDM1D), mRNA	JHDM1D	-0.149935	0.136506	0.00411923	0.967555	0.12383	0.21965
2925:2409_CL1Contig1:r	MS4A7	Sus scrofa membrane-spanning 4-domains, subfamily A, member 7 (MS4A7), mRNA	MS4A7	-0.150277	0.135604	-0.0844926	0.403268	0.109923	0.276281
TC219759:f	-	-	-	-0.151012	0.133679	-0.155687	0.121926	0.185012	0.0653573
16700:38522_CL1Contig2:r	CFLAR	Sus scrofa cellular FLICE-like inhibitory protein (C-FLIP), mRNA	C-FLIP	-0.151473	0.132483	0.11658	0.248054	0.0939948	0.352272
2332:1605_CL1Contig1:f	CREM	PREDICTED: Sus scrofa cAMP responsive element modulator (CREM), transcript variant X2, mRNA	CREM	-0.152101	0.130867	0.0143525	0.887295	0.139596	0.165989
13608:2204_CL1Contig1:f	TGFB2	PREDICTED: Sus scrofa transforming growth factor, beta 2 (TGFB2), mRNA	TGFB2	-0.153896	0.126332	-0.0232628	0.818298	0.138955	0.167962
2590:15066_CL9Contig1:f	WWP1	PREDICTED: Sus scrofa WW domain containing E3 ubiquitin protein ligase 1 (WWP1), transcript variant X3, mRNA	WWP1	-0.154338	0.125232	-0.0832959	0.409985	0.000280962	0.997786
10889:385_CL1Contig1:r	PARP11	PREDICTED: Sus scrofa poly (ADP-ribose) polymerase family, member 11 (PARP11), transcript variant X1, mRNA	PARP11	-0.155059	0.123456	0.00568844	0.955207	0.105274	0.297226
6537:10087_15035394:f	HEATR5A	PREDICTED: Sus scrofa HEAT repeat containing 5A (HEATR5A), transcript variant 1, mRNA	HEATR5A	-0.156559	0.119823	0.0364043	0.719157	0.104406	0.301248
2787:12475_CL1Contig1:r	CASP1	Sus scrofa caspase 1, apoptosis-related cysteine peptidase (CASP1), mRNA	CASP1	-0.156904	0.119	-0.0189641	0.851446	0.10213	0.311967
19010:5151_CL3Contig1:r	GADD45B	PREDICTED: Sus scrofa growth arrest and DNA-damage-inducible, beta (GADD45B), mRNA	GADD45B	-0.157423	0.117769	0.0215539	0.831441	0.172232	0.0866222
14470:44376_CL12Contig1:f	DOCK10	PREDICTED: Sus scrofa dedicator of cytokinesis 10 (DOCK10), transcript variant X2, mRNA	DOCK10	-0.15939	0.113192	0.0197109	0.845667	0.0698888	0.489599
TC231096:f	-	-	-	-0.159723	0.112431	-0.0228171	0.821721	0.143842	0.153358
15137:584_49336468:f	TEC	PREDICTED: Sus scrofa tec protein tyrosine kinase (TEC), mRNA	TEC	-0.159744	0.112384	-0.0162891	0.872208	0.20121	0.0447089
13387:1961_CL3Contig1:r	PSCD4	Sus scrofa cytohesin 4 (CYTH4), mRNA	CYTH4	-0.161362	0.108743	-0.0415614	0.68139	0.141039	0.161613
TC203653:f	-	-	-	-0.161909	0.107536	-0.0557215	0.581882	0.0809392	0.423403
31909:3973_CL1Contig1:r	SERPING1	PREDICTED: Sus scrofa serpin peptidase inhibitor, clade G (C1 inhibitor), member 1 (SERPING1), transcript variant X1, mRNA	SERPING1	-0.162056	0.107212	0.0581027	0.565828	0.184273	0.0664599
5368:8040_CL1Contig1:r	RFTN2	-	-	-0.162542	0.106149	0.0109175	0.91415	0.0159403	0.874922
1802:18535_CL2Contig1:f	EPSTI1	PREDICTED: Sus scrofa epithelial stromal interaction 1 (breast) (EPSTI1), transcript variant X1, mRNA	EPSTI1	-0.162958	0.105245	0.0142863	0.887812	0.0714842	0.479716
TC211230:f	-	-	-	-0.163745	0.103552	-0.0231373	0.819262	0.0923492	0.360803
3401:5709_CL1Contig1:f	WDR26	PREDICTED: Sus scrofa WD repeat domain 26 (WDR26), transcript variant X1, mRNA	WDR26	-0.163943	0.103129	0.0588862	0.560591	0.100196	0.321266
33376:25734_CL1Contig2:f	CCDC33	PREDICTED: Sus scrofa coiled-coil domain containing 33 (CCDC33), mRNA	CCDC33	-0.164519	0.101908	-0.0781624	0.439534	0.0489901	0.628363
16488:863_CL1Contig2:r	USP25	PREDICTED: Sus scrofa ubiquitin specific peptidase 25 (USP25), transcript variant X3, mRNA	USP25	-0.16529	0.10029	0.00908071	0.928552	0.101552	0.314724
15190:12573_CL2Contig1:f	TFEC	PREDICTED: Sus scrofa transcription factor EC (TFEC), transcript variant X3, mRNA	TFEC	-0.166627	0.0975345	-0.0881082	0.383371	0.0453402	0.654203
10543:45360_CL68Contig1:f	FGL2	Sus scrofa fibrinogen-like 2 (FGL2), mRNA	FGL2	-0.16706	0.0966538	0.0231669	0.819034	0.0992954	0.325656
30577:5151_12009860:r	GADD45B	PREDICTED: Sus scrofa growth arrest and DNA-damage-inducible, beta (GADD45B), mRNA	GADD45B	-0.168201	0.094365	0.0894408	0.37619	0.197021	0.0494436
31792:44931_CL3Contig1:r	NRP2	-	-	-0.168347	0.0940754	0.0632682	0.531738	0.0978965	0.332552
33711:12645_46168831:r	-	PREDICTED: Sus scrofa protein FAM170A-like (LOC100524190), mRNA	LOC100524190	-0.168875	0.0930344	0.0586243	0.562339	0.280948	0.00463413
2707:9146_CL1Contig2:r	TMEM70	PREDICTED: Sus scrofa transmembrane protein 70 (TMEM70), transcript variant X1, mRNA	TMEM70	-0.16903	0.0927303	0.0340677	0.7365	0.0739537	0.464632
11559:6687_CL3Contig1:f	-	PREDICTED: Sus scrofa cytokine-dependent hematopoietic cell linker-like (LOC100622911), mRNA	LOC100622911	-0.16943	0.091949	0.0872145	0.388234	0.133227	0.186362
478:45360_CL514Contig1:r	CLEC4E	-	-	-0.169993	0.0908575	0.120868	0.230963	0.188277	0.060667
14459:6810_CL2Contig1:f	NRG1	-	-	-0.170224	0.0904136	0.200905	0.0450399	0.130725	0.194841
32308:7790_CL4Contig1:r	DTX3L	-	-	-0.170593	0.0897074	0.0123608	0.902853	0.136434	0.175888
8452:16220_CL1Contig1:f	FRG1	PREDICTED: Sus scrofa FSHD region gene 1 (FRG1), transcript variant 1, mRNA	FRG1	-0.170936	0.0890543	0.131666	0.19162	0.0355538	0.725454
5139:757_CL1Contig1:f	CXCL16	Sus scrofa scavenger receptor for phosphatidylserine and oxidized low density lipoprotein (SR-PSOX), mRNA	SR-PSOX	-0.171033	0.08887	0.173272	0.0847082	0.0894998	0.375874
15350:14257_CL1Contig1:r	C6orf150	PREDICTED: Sus scrofa Mab-21 domain containing 1 (MB21D1), mRNA	MB21D1	-0.171117	0.0887108	0.137587	0.172231	0.184028	0.0668273
35129:6613_CL1Contig2:r	OAS1	Sus scrofa 2'-5'-oligoadenylate synthetase 1, 40/46kDa (OAS1), mRNA	OAS1	-0.171811	0.0874049	0.108752	0.281461	0.116702	0.247557
6514:4804_CL1Contig1:f	BCL2A1	Sus scrofa BCL2-related protein A1 (BCL2A1), mRNA	BCL2A1	-0.171915	0.0872115	0.0267732	0.791461	0.105703	0.295247
11626:45360_CL64Contig1-A:r	-	-	-	-0.172015	0.0870247	0.106847	0.290025	0.192275	0.055302
14177:5216_CL1Contig1:f	SRGN	PREDICTED: Sus scrofa proteoglycan 1 precursor-like (LOC100049692), mRNA	LOC100049692	-0.172275	0.0865416	0.0362372	0.720393	0.0887895	0.379689
526:6823_CL2Contig1:f	PARP14	PREDICTED: Sus scrofa poly (ADP-ribose) polymerase family, member 14 (PARP14), mRNA	PARP14	-0.172547	0.0860381	0.0123703	0.902779	0.069334	0.493061
TC207758:f	-	-	-	-0.172562	0.0860103	0.0167465	0.868652	0.210468	0.0355692
15960:7937_13805638:f	PLA2G4A	PREDICTED: Sus scrofa phospholipase A2, group IVA (cytosolic, calcium-dependent) (PLA2G4A), transcript variant X3, mRNA	PLA2G4A	-0.174269	0.0829046	-0.0799929	0.428862	0.141297	0.160841
7168:9330_15414306:f	TREM1	PREDICTED: Sus scrofa triggering receptor expressed on myeloid cells 1-like (LOC100620427), partial mRNA	LOC100620427	-0.174382	0.0827026	0.097889	0.332589	0.228309	0.0223334
4090:12369_CL1Contig1:r	-	PREDICTED: Sus scrofa peroxisomal coenzyme A diphosphatase NUDT7-like (LOC100738827), transcript variant X4, mRNA	LOC100738827	-0.1746	0.0823138	0.0270354	0.789466	0.135208	0.17984
13831:21836_29283767:r	EMR1	PREDICTED: Sus scrofa egf-like module containing, mucin-like, hormone receptor-like 1 (EMR1), mRNA	EMR1	-0.174858	0.0818533	-0.0266083	0.792717	0.136245	0.176492
6041:45360_CL586Contig1:r	IFIH1	PREDICTED: Sus scrofa interferon induced with helicase C domain 1 (IFIH1), transcript variant X1, mRNA	IFIH1	-0.175274	0.0811179	0.0771792	0.445328	0.0550503	0.586445
2005:7459_40417948:r	-	PREDICTED: Sus scrofa cis-aconitate decarboxylase-like (LOC100624028), mRNA	LOC100624028	-0.176991	0.0781381	-0.187352	0.0619668	0.121748	0.227561
4933:45360_CL11Contig1:r	H3F3A	PREDICTED: Sus scrofa histone H3.3-like (LOC100521680), mRNA	LOC100521680	-0.177108	0.0779388	0.0421999	0.676767	0.075408	0.455871
13113:14805_CL2Contig1:f	VNN2	PREDICTED: Sus scrofa vanin 2 (VNN2), transcript variant 1, mRNA	VNN2	-0.177315	0.077585	-0.0199353	0.843933	0.105344	0.296904
17725:4199_CL2Contig1:f	PTPN12	-	-	-0.177329	0.0775613	0.118336	0.240955	0.0963157	0.340455
32294:3432_CL1Contig1:f	MNDA	PREDICTED: Sus scrofa interferon-activable protein 204-like (LOC100156073), mRNA	LOC100156073	-0.17868	0.075293	0.0155098	0.878274	0.137008	0.17406
19866:3846_CL1Contig1:f	CLDN3	Sus scrofa claudin 3 (CLDN3), mRNA	CLDN3	-0.179106	0.0745889	0.0279924	0.782196	0.0951831	0.34619
6586:8182_CL1Contig1:r	MAP1A	PREDICTED: Sus scrofa microtubule-associated protein 1A-like (LOC100154987), mRNA	LOC100154987	-0.180121	0.0729309	0.064921	0.521052	0.25453	0.0106023
1412:20027_CL1Contig1:r	LCN2	Sus scrofa lipocalin 2 (LCN2), mRNA	LCN2	-0.18089	0.0716958	0.191089	0.0568509	0.313155	0.00151199
TC216886:f	-	-	-	-0.181809	0.0702409	0.080653	0.42505	0.181015	0.0714959
31522:23457_CL2Contig1:f	SI	-	-	-0.182196	0.0696358	0.0671778	0.506637	0.100962	0.317559
16015:12913_CL1Contig1:f	PNPLA8	PREDICTED: Sus scrofa calcium-independent phospholipase A2-gamma-like (LOC102168133), mRNA	LOC102168133	-0.182551	0.0690845	-0.0568087	0.574526	0.0104452	0.91785
TC199538:f	-	-	-	-0.183136	0.068184	0.000740757	0.994164	0.096897	0.337535
NM_001005351.2	-	-	-	-0.183812	0.0671546	0.101648	0.314267	0.176124	0.0796325
20120:45360_CL8Contig2:f	SPARC	PREDICTED: Sus scrofa SPARC-like (LOC100514136), transcript variant 2, mRNA	LOC100514136	-0.183989	0.0668872	0.110885	0.272072	0.197623	0.0487386
5067:24787_CL1Contig1:r	EVI2A	PREDICTED: Sus scrofa ecotropic viral integration site 2A (EVI2A), mRNA	EVI2A	-0.184237	0.0665134	0.00851547	0.932988	0.0981644	0.331224
834:1726_CL2Contig1:r	KIAA0323	PREDICTED: Sus scrofa KH and NYN domain containing (KHNYN), transcript variant X1, mRNA	KHNYN	-0.184267	0.0664681	0.0320518	0.75157	0.113833	0.25945
34354:45360_CL99Contig3:f	VCAN	PREDICTED: Sus scrofa versican (VCAN), transcript variant X2, mRNA	VCAN	-0.184497	0.0661234	-0.0283931	0.779157	0.161969	0.107403
TC227397:f	-	-	-	-0.184638	0.0659132	-0.0249744	0.805185	0.124092	0.218669
1340:2442_CL1Contig1:r	LONRF3	PREDICTED: Sus scrofa LON peptidase N-terminal domain and ring finger 3 (LONRF3), transcript variant 1, mRNA	LONRF3	-0.18549	0.0646532	0.0261881	0.795919	0.257937	0.00957148
32827:45360_29285295:r	ZDHHC14	Sus scrofa tumor necrosis factor, alpha-induced protein 6 (TNFAIP6), mRNA	TNFAIP6	-0.185509	0.0646248	0.165462	0.0999331	0.197887	0.0484328
NM_214253.1	-	-	-	-0.185651	0.064417	0.0335892	0.740069	0.210243	0.0357706
15662:21325_CL1Contig1:f	RNF13	PREDICTED: Sus scrofa ring finger protein 13 (RNF13), mRNA	RNF13	-0.1864	0.0633292	-0.065406	0.517937	0.182803	0.068696
13038:4134_CL3Contig1:f	KIF23	PREDICTED: Sus scrofa kinesin family member 23 (KIF23), partial mRNA	KIF23	-0.18651	0.0631705	0.0977198	0.333429	0.118891	0.238738
33260:45360_51353975:r	KLRF1	PREDICTED: Sus scrofa killer cell lectin-like receptor subfamily B member 1B allele B-like (LOC100520491), mRNA	LOC100520491	-0.187006	0.0624589	0.02668	0.792171	0.0740449	0.46408
11646:2228_CL1Contig1:f	DAPP1	PREDICTED: Sus scrofa dual adapter for phosphotyrosine and 3-phosphotyrosine and 3-phosphoinositide-like (LOC100737055), mRNA	LOC100737055	-0.187021	0.0624379	-0.0250566	0.804556	0.163006	0.10514
10588:1035_CL1Contig1:f	CAPZA2	PREDICTED: Sus scrofa F-actin-capping protein subunit alpha-2-like (LOC100517869), mRNA	LOC100517869	-0.187033	0.0624213	-0.0157976	0.876033	0.116784	0.247221
NM_213783.1	-	-	-	-0.187187	0.0622021	0.193025	0.0543397	0.168426	0.0939195
19897:4950_CL3Contig1:f	IFIT3	Sus scrofa interferon-induced protein with tetratricopeptide repeats 3 (IFIT3), mRNA	IFIT3	-0.187292	0.0620531	0.0686425	0.497394	0.158627	0.114951
7337:795_CL1Contig5:f	HIST1H2BM	-	-	-0.187897	0.0611981	0.0775538	0.443115	0.109335	0.278871
11644:10903_CL1Contig1:r	MAP2K1IP1	PREDICTED: Sus scrofa late endosomal/lysosomal adaptor, MAPK and MTOR activator 3 (LAMTOR3), transcript variant 1, mRNA	LAMTOR3	-0.189025	0.0596328	-0.0247394	0.806982	0.138387	0.169725
1626:186_CL2Contig1:r	HNRPLL	PREDICTED: Sus scrofa heterogeneous nuclear ribonucleoprotein L-like (HNRNPLL), mRNA	HNRNPLL	-0.189725	0.0586773	-0.0167267	0.868806	0.0908467	0.368703
15943:14751_49417887:f	CAST	Sus scrofa calpastatin (CAST), mRNA	CAST	-0.190909	0.057089	0.016933	0.867202	0.168773	0.0932356
528:6823_CL1Contig1:f	PARP14	PREDICTED: Sus scrofa poly (ADP-ribose) polymerase family, member 14 (PARP14), mRNA	PARP14	-0.192993	0.0543801	-0.00892807	0.92975	0.185179	0.0651111
30554:6613_CL1Contig1:r	OAS1	PREDICTED: Sus scrofa 2'-5'-oligoadenylate synthetase 1, 40/46kDa (OAS1), transcript variant X2, mRNA	OAS1	-0.193711	0.0534726	0.121506	0.228492	0.143542	0.154227
4248:12000_15414227:f	SIGLEC5	PREDICTED: Sus scrofa sialic acid binding Ig-like lectin 5 (SIGLEC5), mRNA	SIGLEC5	-0.194364	0.0526571	0.128646	0.202099	0.199644	0.046433
18327:15899_CL1Contig1:f	C6orf72	PREDICTED: Sus scrofa uncharacterized LOC100518635 (LOC100518635), misc_RNA	LOC100518635	-0.195076	0.0517796	0.103243	0.306692	0.107708	0.286133
3338:14098_CL1Contig1:f	-	PREDICTED: Sus scrofa transcription factor kayak-like (LOC100621683), mRNA	LOC100621683	-0.195342	0.0514544	0.124013	0.218963	0.207242	0.0385568
18727:16680_CL3Contig1:r	GLB1L	PREDICTED: Sus scrofa galactosidase, beta 1-like (GLB1L), mRNA	GLB1L	-0.195811	0.0508869	0.0619597	0.540276	0.333209	0.000705203
9325:795_40411303:f	HIST1H2BM	-	-	-0.196345	0.0502453	0.192782	0.0546494	0.155449	0.122504
10588:1035_CL1Contig1-B:f	-	-	-	-0.196443	0.050129	0.0450509	0.656269	0.0874024	0.387208
14560:9903_CL1Contig2:f	CD55	Sus scrofa CD55 molecule, decay accelerating factor for complement (Cromer blood group) (CD55), mRNA	CD55	-0.1971	0.0493507	0.00937275	0.92626	0.243709	0.0145493
1919:45360_40427195:f	-	-	-	-0.198021	0.0482775	0.0884188	0.38169	0.208524	0.0373455
13522:584_CL5Contig1:f	TEC	PREDICTED: Sus scrofa tec protein tyrosine kinase (TEC), mRNA	TEC	-0.198115	0.048169	0.00642303	0.949429	0.221705	0.0266342
6444:5177_CL5Contig1:f	ISG20	PREDICTED: Sus scrofa interferon stimulated exonuclease gene 20kDa (ISG20), mRNA	ISG20	-0.199083	0.047064	0.0993368	0.325453	0.197114	0.0493347
9309:11408_CL1Contig1:r	ATP6V0E1	PREDICTED: Sus scrofa lysosomal 9kDa H+ transporting ATPase V0 subunit e (LOC733646), transcript variant X1, mRNA	LOC733646	-0.199149	0.0469894	0.0894793	0.375984	0.0969708	0.337166
3230:30721_CL5Contig1:r	FCHSD2	PREDICTED: Sus scrofa FCH and double SH3 domains 2 (FCHSD2), mRNA	FCHSD2	-0.199881	0.0461685	0.0862944	0.393278	0.196307	0.0502913
304:3863_CL3Contig1:f	BTG3	Sus scrofa BTG family, member 3 (BTG3), mRNA	BTG3	-0.200854	0.0450963	0.21194	0.0342711	0.20034	0.0456604
31503:12219_CL1Contig1:f	KYNU	PREDICTED: Sus scrofa kynureninase-like (LOC100520985), partial mRNA	LOC100520985	-0.201079	0.0448509	-0.0688231	0.49626	0.0625334	0.536524
1430:8683_CL1Contig1:r	TBC1D13	PREDICTED: Sus scrofa TBC1 domain family, member 13 (TBC1D13), mRNA	TBC1D13	-0.201355	0.0445523	0.0832707	0.410127	0.248631	0.0126186
7843:37222_CL14Contig1:r		Sus scrofa acyl-CoA synthetase medium-chain family member 4 (ACSM4), mRNA	ACSM4	-0.201991	0.0438694	0.0367756	0.716414	0.0296202	0.769872
31238:3633_CL1Contig1:r	-	PREDICTED: Sus scrofa DEAD (Asp-Glu-Ala-Asp) box polypeptide 60 (DDX60), mRNA	DDX60	-0.202108	0.0437445	0.0763661	0.450151	0.174158	0.0831042
7335:45360_CL248Contig1:f	HIST2H3C	PREDICTED: Sus scrofa histone H3.2-like (LOC100622412), mRNA	LOC100622412	-0.20234	0.0434985	0.0282352	0.780354	0.134672	0.181586
5545:20704_CL1Contig1:f	RAMP2	Sus scrofa receptor (G protein-coupled) activity modifying protein 2 (RAMP2), mRNA	RAMP2	-0.203676	0.0421015	0.115206	0.253713	0.292524	0.00314341
33124:45360_CL369Contig1:r	RFWD2	PREDICTED: Sus scrofa uncharacterized LOC100737100 (LOC100737100), misc_RNA	LOC100737100	-0.203898	0.0418731	-0.0277233	0.784238	0.0429529	0.671329
6544:19054_CL1Contig1:r	SCFD1	PREDICTED: Sus scrofa sec1 family domain containing 1 (SCFD1), mRNA	SCFD1	-0.204202	0.0415625	0.0188746	0.852139	0.195842	0.050849
669:6935_CL3Contig1:r	ARG2	PREDICTED: Sus scrofa arginase 2 (ARG2), mRNA	ARG2	-0.205815	0.039944	0.109599	0.277706	0.230261	0.0211821
14478:2328_CL1Contig1:r	TMEM156	-	-	-0.206149	0.0396164	0.124115	0.218581	0.0212726	0.833609
9888:4695_CL1Contig1:r	SORT1	-	-	-0.206331	0.0394385	-0.0873016	0.387758	0.0926514	0.359227
529:7790_CL3Contig1:r	DTX3L	PREDICTED: Sus scrofa deltex 3-like (Drosophila) (DTX3L), mRNA	DTX3L	-0.20657	0.0392057	0.0122863	0.903436	0.172002	0.0870492
7557:2136_CL1Contig2:f	-	Sus scrofa myosin regulatory light chain 2 protein (LOC733637), transcript variant 2, mRNA	LOC733637	-0.209178	0.0367394	0.0482245	0.633747	0.189237	0.0593416
TC217509:f	-	-	-	-0.209521	0.0364249	-0.0949142	0.34756	0.109019	0.280273
14374:4771_CL3Contig1:r	RANBP6	PREDICTED: Sus scrofa RAN binding protein 6 (RANBP6), transcript variant X1, mRNA	RANBP6	-0.210398	0.0356313	-0.0489218	0.628842	0.0509868	0.614412
7339:45360_CL413Contig1:r	-	PREDICTED: Sus scrofa tripartite motif family-like 2 (TRIML2), mRNA	TRIML2	-0.210759	0.0353092	0.204102	0.0416642	0.122986	0.222834
11504:20822_CL1Contig1:f	CXCL10	Sus scrofa chemokine (C-X-C motif) ligand 10 (CXCL10), mRNA	CXCL10	-0.211063	0.0350399	-0.00712345	0.943923	0.111517	0.269331
18673:621_CL2Contig1:r	HSPB6	PREDICTED: Sus scrofa heat shock protein beta-6-like (LOC100626132), partial mRNA	LOC100626132	-0.212963	0.033393	0.0685837	0.497763	0.176619	0.0787768
18522:1725_CL1Contig2:r	DYX1C1	Sus scrofa cell cycle progression 1 (CCPG1), mRNA	CCPG1	-0.213094	0.0332818	-0.0454293	0.653566	0.170062	0.0907255
4809:15066_CL1Contig1:r	SMURF2	PREDICTED: Sus scrofa SMAD specific E3 ubiquitin protein ligase 2 (SMURF2), partial mRNA	SMURF2	-0.213586	0.0328677	0.0901962	0.372155	0.313533	0.00149114
13612:123_CL1Contig1:f	FRZB	Sus scrofa frizzled-related protein (FRZB), mRNA	FRZB	-0.214522	0.0320918	0.129203	0.200136	0.173078	0.0850625
14181:11100_CL1Contig1:r	INPP5E	-	-	-0.214781	0.0318792	0.0689767	0.495297	0.156358	0.120305
10049:2631_CL1Contig3:r	SAT1	Sus scrofa spermidine/spermine N1-acetyltransferase 1 (SAT1), mRNA	SAT1	-0.215026	0.0316804	0.0789785	0.434757	0.144393	0.151772
32320:2228_6952883:f	DAPP1	PREDICTED: Sus scrofa dual adaptor of phosphotyrosine and 3-phosphoinositides (DAPP1), mRNA	DAPP1	-0.216664	0.0303731	0.0585011	0.563162	0.230548	0.0210173
7331:795_CL1Contig6:f	HIST1H2BM	Sus scrofa histone cluster 1, H2bd (HIST1H2BD), mRNA	HIST1H2BD	-0.218578	0.0289041	0.191602	0.0561766	0.125069	0.215035
33938:16197_29279993:r	CCRL2	Sus scrofa chemokine (C-C motif) receptor-like 2 (CCRL2), mRNA	CCRL2	-0.218917	0.0286506	0.176837	0.078401	0.353842	0.000304426
946:41928_CL5Contig1:r	CAPN3	PREDICTED: Sus scrofa calpain 3 (CAPN3), transcript variant X2, mRNA	CAPN3	-0.219761	0.0280266	0.0167487	0.868635	0.13369	0.184822
15175:5047_CL1Contig1:f	GNG11	PREDICTED: Sus scrofa guanine nucleotide binding protein (G protein), gamma 11 (GNG11), mRNA	GNG11	-0.220472	0.0275102	-0.0472015	0.640972	0.0919	0.363154
365:5772_CL1Contig1:f	MORC3	PREDICTED: Sus scrofa MORC family CW-type zinc finger 3 (MORC3), mRNA	MORC3	-0.221563	0.0267338	0.027883	0.783026	0.200065	0.0459644
30384:4571_CL1Contig1:r	ZCCHC6	PREDICTED: Sus scrofa zinc finger, CCHC domain containing 6 (ZCCHC6), transcript variant X1, mRNA	ZCCHC6	-0.222926	0.0257897	0.0572773	0.571369	0.23691	0.0176345
11263:5156_CL1Contig2:f	LYZ	Sus scrofa lysozyme (LYZ), mRNA	LYZ	-0.22311	0.0256643	0.0479161	0.635922	0.1532	0.128075
17533:40618_15035504:f	CYP2E1	PREDICTED: Sus scrofa uncharacterized LOC100516879 (CYP2C91), transcript variant X3, misc_RNA	CYP2C91	-0.223283	0.0255469	-0.0224137	0.824822	0.0834284	0.409238
4143:1539_CL1Contig1:r	PLAUR	PREDICTED: Sus scrofa plasminogen activator, urokinase receptor (PLAUR), transcript variant X2, mRNA	PLAUR	-0.223885	0.0251424	0.215755	0.0310926	0.234968	0.0186134
35132:10344_40401590:f	ARHGAP6	PREDICTED: Sus scrofa Rho GTPase activating protein 6 (ARHGAP6), mRNA	ARHGAP6	-0.224991	0.0244135	0.181499	0.0707289	0.245389	0.0138632
735:262_CL2Contig1:f	ENTPD5	PREDICTED: Sus scrofa ectonucleoside triphosphate diphosphohydrolase 5 (ENTPD5), transcript variant X8, mRNA	ENTPD5	-0.227151	0.0230411	0.135872	0.177693	0.202363	0.0434735
9871:25853_CL1Contig1:f	C1orf162	Sus scrofa chromosome 1 open reading frame 162 ortholog (C4H1orf162), mRNA	C4H1orf162	-0.227178	0.0230248	0.110332	0.274486	0.240902	0.0157611
16461:7936_CL27Contig1:f	DHRS9	PREDICTED: Sus scrofa dehydrogenase/reductase (SDR family) member 9 (DHRS9), partial mRNA	DHRS9	-0.227271	0.0229673	0.012315	0.903211	0.205123	0.0406325
8059:10630_CL1Contig2:f	PILRA	PREDICTED: Sus scrofa paired immunoglobulin-like type 2 receptor alpha-like (LOC100514951), transcript variant X2, mRNA	LOC100514951	-0.228383	0.0222889	0.169169	0.0924574	0.170522	0.0898425
927:6087_CL1Contig2:f	RNASE6	Sus scrofa ribonuclease, RNase A family, k6 (RNASE6), mRNA	RNASE6	-0.2292	0.0218015	0.0530891	0.599871	0.0227577	0.822177
31793:5944_CL1Contig3:r	WDFY1	Sus scrofa WD repeat and FYVE domain containing 1 (WDFY1), mRNA	WDFY1	-0.229381	0.0216948	0.0791016	0.43404	0.266934	0.0072599
10868:1447_49347123:f	CD9	PREDICTED: Sus scrofa CD9 antigen-like (LOC100623380), mRNA	LOC100623380	-0.23	0.0213332	0.0809851	0.42314	0.193628	0.0535759
14130:3864_40409203:f	CD84	PREDICTED: Sus scrofa CD84 molecule (CD84), transcript variant X1, mRNA	CD84	-0.230062	0.0212969	-0.0255401	0.800863	0.0623464	0.537746
7153:45360_CL1141Contig1:f	TFPI	PREDICTED: Sus scrofa tissue factor pathway inhibitor (LOC100155068), transcript variant X2, mRNA	LOC100155068	-0.230183	0.0212269	-0.0540023	0.593602	0.0298952	0.767796
408:8387_CL1Contig1:r	IFNAR2	Sus scrofa interferon (alpha, beta and omega) receptor 2 (IFNAR2), mRNA	IFNAR2	-0.230973	0.0207752	0.0616001	0.542634	0.191274	0.0566064
9789:5621_CL1Contig3:r	FCGR3A	Sus scrofa Fc fragment of IgG, low affinity IIIb, receptor (CD16b) (FCGR3B), mRNA	FCGR3B	-0.231226	0.0206323	0.0860035	0.394881	0.0934058	0.355311
TC222585:f	-	-	-	-0.231425	0.0205203	0.00327649	0.97419	0.0181794	0.857527
32874:6770_9018138:f	-	PREDICTED: Sus scrofa pleckstrin homology domain containing, family M, member 3 (PLEKHM3), mRNA	PLEKHM3	-0.23165	0.0203941	0.0848391	0.401335	0.24781	0.0129244
31529:11667_CL1Contig1:r	CSTA	Sus scrofa stefin A8 (LOC396867), mRNA	LOC396867	-0.232469	0.0199416	0.1898	0.0585757	0.166067	0.0986816
12927:16444_CL1Contig3:r	WTAP	Sus scrofa Wilms tumor 1 associated protein (WTAP), transcript variant 1, mRNA	WTAP	-0.23325	0.0195181	0.0944457	0.349956	0.184603	0.0659662
16230:45360_CL240Contig2:f	ETV6	PREDICTED: Sus scrofa uncharacterized LOC100626019 (LOC100626019), partial mRNA	LOC100626019	-0.236847	0.0176656	0.023604	0.81568	0.168646	0.0934854
13369:4514_CL1Contig1:r	HIATL1	Sus scrofa hippocampus abundant transcript-like 1 (HIATL1), mRNA	HIATL1	-0.237115	0.0175337	0.0803264	0.426934	0.156152	0.1208
3991:2927_CL1Contig1:f	CLIP1	PREDICTED: Sus scrofa CAP-GLY domain containing linker protein 1 (CLIP1), transcript variant X1, mRNA	CLIP1	-0.237807	0.0171976	0.0791621	0.433687	0.165694	0.0994525
32772:27061_40403394:f	MCTP1	PREDICTED: Sus scrofa multiple C2 and transmembrane domain-containing protein 1-like (LOC100522480), partial mRNA	LOC100522480	-0.238261	0.01698	0.0651887	0.519331	0.233648	0.0193054
TC225837:f	-	-	-	-0.238327	0.0169485	0.121309	0.229254	0.191425	0.0564086
13308:7266_CL1Contig1:f	NFE2L2	PREDICTED: Sus scrofa nuclear factor (erythroid-derived 2)-like 2 (NFE2L2), transcript variant X4, mRNA	NFE2L2	-0.238558	0.016839	0.0660576	0.513766	0.25424	0.0106946
139:2865_CL2Contig1:r	NMRAL1	-	-	-0.239309	0.016487	0.167688	0.0953901	0.251265	0.0116805
34465:6810_CL1Contig1:f	NRG1	PREDICTED: Sus scrofa pro-neuregulin-3, membrane-bound isoform-like (LOC100620584), mRNA	LOC100620584	-0.241475	0.0155068	0.230004	0.0213306	0.190283	0.0579236
16089:9625_41140184:f	DAAM1	PREDICTED: Sus scrofa dishevelled associated activator of morphogenesis 1 (DAAM1), mRNA	DAAM1	-0.241641	0.015434	0.0452973	0.654508	0.174962	0.0816688
12601:21758_CL1Contig1:r	TXN	Sus scrofa thioredoxin (TXN), mRNA	TXN	-0.243276	0.0147308	0.110497	0.273766	0.204457	0.0413035
32155:6770_CL2Contig1:r	-	PREDICTED: Sus scrofa pleckstrin homology domain containing, family M, member 3 (PLEKHM3), mRNA	PLEKHM3	-0.244018	0.0144208	0.0908211	0.368838	0.11017	0.275198
11532:32575_CL8Contig1:r	WDFY3	PREDICTED: Sus scrofa WD repeat and FYVE domain containing 3 (WDFY3), mRNA	WDFY3	-0.244695	0.0141432	0.0621225	0.53921	0.285323	0.00400932
551:45360_CL50Contig2:f	MYLK	PREDICTED: Sus scrofa myosin light chain kinase, smooth muscle-like (LOC100152091), transcript variant X2, mRNA	LOC100152091	-0.24523	0.0139269	0.0562701	0.578165	0.180486	0.0723421
TC213062:f	-	-	-	-0.246373	0.0134749	0.0867437	0.39081	0.230726	0.0209155
NM_214202.1	-	-	-	-0.246501	0.0134248	0.173409	0.0844583	0.182518	0.0691363
4232:28480_CL1Contig1:f	-	PREDICTED: Sus scrofa netrin 5 (NTN5), mRNA	NTN5	-0.246553	0.0134048	0.0197454	0.8454	0.142271	0.157944
2337:16610_CL1Contig1:r	PDSS1	PREDICTED: Sus scrofa decaprenyl-diphosphate synthase subunit 1-like (LOC100622080), transcript variant X1, mRNA	LOC100622080	-0.246952	0.0132505	0.0669079	0.50835	0.0850649	0.400078
32537:2656_CL1Contig1:r	GAB2	PREDICTED: Sus scrofa GRB2-associated binding protein 2 (GAB2), mRNA	GAB2	-0.248504	0.0126656	-0.0406753	0.687827	0.127814	0.205058
7845:15898_CL1Contig1:r	IGSF6	Sus scrofa immunoglobulin superfamily, member 6 (IGSF6), mRNA	IGSF6	-0.248916	0.0125142	-0.03789	0.708203	0.218624	0.0288697
8547:45211_CL1Contig1:f	RNF170	-	-	-0.2493	0.0123743	0.000403333	0.996822	0.23491	0.0186435
NM_213753.1	-	-	-	-0.250952	0.0117888	0.115721	0.251582	0.12838	0.20304
17309:2016_CL2Contig1:f	ARRDC3	PREDICTED: Sus scrofa arrestin domain containing 3 (ARRDC3), mRNA	ARRDC3	-0.251693	0.0115339	-0.15887	0.114388	0.0346759	0.731973
7736:46273_CL3Contig1:f	RAB26	PREDICTED: Sus scrofa ras-related protein Rab-26-like (LOC100739113), transcript variant X1, mRNA	LOC100739113	-0.251876	0.0114718	0.207948	0.0378855	0.220598	0.0274194
17569:27290_28576545:f	TMEM154	PREDICTED: Sus scrofa transmembrane protein 154 (TMEM154), mRNA	TMEM154	-0.254233	0.0106967	0.0627079	0.535386	0.23929	0.0164955
10251:14562_CL8Contig1:r	PAK3	-	-	-0.255683	0.0102432	0.255755	0.0102211	0.176939	0.0782267
17585:4705_54527068:f	PLAC8	PREDICTED: Sus scrofa placenta-specific gene 8 protein-like (LOC100524999), transcript variant X2, mRNA	LOC100524999	-0.25657	0.00997407	0.131592	0.191873	0.249703	0.0122291
9882:45360_540096:f	PGA3	PREDICTED: Sus scrofa chymosin-like (LOC100627040), mRNA	LOC100627040	-0.256592	0.00996733	0.19787	0.0484519	0.269764	0.00664279
1850:12206_CL1Contig1:r	CDC16	Sus scrofa cell division cycle 16 homolog (S. cerevisiae) (CDC16), mRNA	CDC16	-0.25738	0.00973364	0.0872006	0.388309	0.0476881	0.637531
33981:9903_CL1Contig1:f	CD55	Sus scrofa CD55 molecule, decay accelerating factor for complement (Cromer blood group) (CD55), mRNA	CD55	-0.258336	0.00945658	0.0345987	0.732547	0.247788	0.0129324
TC203351:f	-	-	-	-0.261059	0.00870488	-0.053262	0.598682	0.270244	0.006543
14121:25073_CL5Contig1:f	JAK2	Sus scrofa Janus kinase 2 (JAK2), mRNA	JAK2	-0.261509	0.00858603	0.0144372	0.886634	0.186125	0.0637265
6559:7716_CL1Contig1:r	PSMA6	PREDICTED: Sus scrofa proteasome (prosome, macropain) subunit, alpha type, 6 (PSMA6), transcript variant X1, mRNA	PSMA6	-0.26215	0.00841906	0.15759	0.117375	0.0841424	0.405227
10753:32575_CL29Contig1:f	FGD4	-	-	-0.262268	0.0083884	-0.0169078	0.867399	0.262938	0.00821757
1723:13238_CL1Contig1:f	IL1B	Sus scrofa interleukin 1, beta (IL1B), mRNA	IL1B	-0.265235	0.00765422	0.168775	0.0932307	0.109355	0.278783
12490:2796_CL1Contig1:f	CHMP5	Sus scrofa charged multivesicular body protein 5 (CHMP5), mRNA	CHMP5	-0.267918	0.00703981	0.0263873	0.794401	0.0790787	0.434173
4158:4800_29287097:r	CEACAM4	-	-	-0.268897	0.00682683	0.206776	0.0390053	0.205827	0.0399323
32862:4571_33293369:f	ZCCHC6	PREDICTED: Sus scrofa zinc finger, CCHC domain containing 6 (ZCCHC6), transcript variant X2, mRNA	ZCCHC6	-0.269234	0.0067547	0.0124761	0.901951	0.263672	0.00803376
34082:45360_49413351:f	SLPI	Sus scrofa secretory leukocyte peptidase inhibitor (SLPI), mRNA	SLPI	-0.272424	0.00610564	0.261868	0.00849214	0.130173	0.196749
4751:18451_CL1Contig1:r	TYROBP	PREDICTED: Sus scrofa TYRO protein tyrosine kinase binding protein (TYROBP), transcript variant X2, mRNA	TYROBP	-0.273221	0.00595236	0.127992	0.204422	0.179869	0.07334
8540:8815_CL1Contig1:r	POLB	-	-	-0.275134	0.0055982	0.210651	0.0354049	0.122338	0.225296
30917:40377_CL2Contig1:r	ZNFX1	PREDICTED: Sus scrofa NFX1-type zinc finger-containing protein 1-like (LOC102164565), mRNA	LOC102164565	-0.278435	0.00503102	0.0691379	0.494288	0.273944	0.00581613
9308:2199_CL1Contig1:f	-	PREDICTED: Sus scrofa CREB3 regulatory factor (CREBRF), transcript variant X1, mRNA	CREBRF	-0.279765	0.00481742	-0.00303866	0.976063	0.162561	0.106107
11116:17377_CL1Contig1:f	GPR84	Sus scrofa G protein-coupled receptor 84 (GPR84), mRNA	GPR84	-0.281458	0.00455704	0.061488	0.54337	0.298677	0.00254083
10694:5644_CL1Contig1:f	SRI	Sus scrofa sorcin (SRI), transcript variant 1, mRNA	SRI	-0.283398	0.00427434	0.0814251	0.420616	0.237248	0.0174689
3726:12291_CL1Contig1:r	CDA	Sus scrofa cytidine deaminase (CDA), mRNA	CDA	-0.289987	0.00342724	0.159754	0.11236	0.264464	0.00783949
16107:23139_CL1Contig1:r	C15orf48	PREDICTED: Sus scrofa chromosome 1 open reading frame, human C15orf48 (C1H15orf48), transcript variant 2, mRNA	C1H15orf48	-0.291426	0.00326359	0.0355249	0.725668	0.17048	0.0899229
15591:45360_54527042:f	CLEC2D	PREDICTED: Sus scrofa C-type lectin domain family 2 member H-like (LOC100521013), transcript variant 2, mRNA	LOC100521013	-0.29648	0.00274285	0.125983	0.211675	0.234482	0.0188655
1760:14639_CL1Contig1:r	VPS24	PREDICTED: Sus scrofa charged multivesicular body protein 3 (CHMP3), transcript variant 2, mRNA	CHMP3	-0.297696	0.0026293	0.0430054	0.670951	0.131264	0.192991
10616:35840_CL8Contig1:r	HERC6	PREDICTED: Sus scrofa HECT and RLD domain containing E3 ubiquitin protein ligase family member 6 (HERC6), partial mRNA	HERC6	-0.297738	0.00262546	0.0676433	0.50369	0.174052	0.083294
2901:4199_CL4Contig1:f	PTPRJ	PREDICTED: Sus scrofa protein tyrosine phosphatase, receptor type, J (PTPRJ), mRNA	PTPRJ	-0.298197	0.00258376	0.0593116	0.557758	0.0899106	0.373678
3880:3282_40395839:f	SPRY1	PREDICTED: Sus scrofa protein sprouty homolog 1-like (LOC100519435), mRNA	LOC100519435	-0.301372	0.00231136	0.115174	0.253846	0.265432	0.0076077
TC231843:f	-	-	-	-0.303334	0.00215619	0.121562	0.228278	0.186115	0.063742
7615:43520_8275146:f	PSTPIP2	PREDICTED: Sus scrofa proline-serine-threonine phosphatase interacting protein 2 (PSTPIP2), mRNA	PSTPIP2	-0.309359	0.00173676	0.0148467	0.883441	0.158856	0.114422
17083:32575_46175016:r	FGD4	PREDICTED: Sus scrofa FYVE, RhoGEF and PH domain-containing protein 4-like (LOC100623278), mRNA	LOC100623278	-0.320619	0.00114521	-0.0361815	0.720805	0.167637	0.0954922
5962:19487_CL1Contig2:f	INPP1	Sus scrofa inositol polyphosphate-1-phosphatase (INPP1), mRNA	INPP1	-0.327072	0.000895523	0.200168	0.0458499	0.304198	0.0020909
7418:8616_CL1Contig1:f	SSR1	Sus scrofa signal sequence receptor, alpha (SSR1), mRNA	SSR1	-0.334112	0.000680558	0.207105	0.0386881	0.162726	0.105749
2913:3973_CL1Contig3:f	SERPING1	Sus scrofa serpin peptidase inhibitor, clade G (C1 inhibitor), member 1 (SERPING1), mRNA	SERPING1	-0.337726	0.000589604	0.0925751	0.359624	0.248969	0.0124948
TC203426:f	-	-	-	-0.343229	0.000472341	0.180539	0.0722579	0.213151	0.0332337
